# Supplementary material for: Histone Deacetylase 7 mediates tissue-specific autoimmunity via control of innate effector function in invariant Natural Killer T Cells
Source: eLife. 2018 Apr 17;7:e32109. doi: 10.7554/eLife.32109 (PMC5943034; doi:10.7554/eLife.32109)
Supplement: Supplementary file 1. — Additional notes and PMIDs for gene-specific published findings for disease-associated GWAS loci are provided in Columns AY-BA. [file elife-32109-supp1.xlsx]

## Sheet: inkt rnaseq thymus raw counts
Gene symbol	thymus WT CD4SP1	thymus WT CD4SP2	thymus wt cd4sp3	thymus va14 4sp1	thymus va14 4sp2	thymus va14 4sp3	thymus va14dp 4sp1	thymus va14dp 4sp2	thymus va14dp 4sp3	thymus mean wt	thymus mean va14	thymus mean va14dP		spleen wt naive1	spleen wt naive2	spleen wt naive3	spleen va14 spl1	spleen va14 spl2	spleen va14 spl3	spleen va14dp spl1	spleen va14dp spl2	spleen Va14dp spl3	Spleen mean wt	Spleen mean va14	Spleen mean va14dP	Gene symbol	thymus log2 va14dP/va14	thymus ttest va14dP/va14	spleen log2 va14dP/va14	spleen ttest va14dP/va14	thymus log2 va14/wt	thymus ttest va14P/wt	spleen log2 va14/wt	spleen ttest va14/wt	abs log fde DP/va14 thymus	abs log fde DP/va14 spleen	Mao, et al. log 2 FDE PLZF TG/WT	ttest plzf tg	Mao, et al. log 2 FDE PLZF ko/WT	ttest plzf ko	Immgen NKT1/4SP Tconv LFC	Immgen NKT2/CD4SP Tconv LFC	Immgen NKT3/CD4SP Tconv LFC	Liu -log P value PSC	Jostens -log P value IBD	Gene symbol	Regulates NK/NKT?	regulates inflammation/autoimmunity?	notes
HDAC7-regulated GWAS risk loci
Ada	7.29226	7.68262	6.0436	3.96799	7.2107	3.44006	11.3704	10.9368	12.3637	7.00616	4.87291	11.557		2.51142	3.07896	2.83934	3.21827	3.63733	2.44639	7.52136	5.5601	6.02307	2.80991	3.10066	6.36817	Ada	1.24591	0.0059331	1.0383	0.0089302	-0.523838	0.17046	0.142053	0.492821	1.24591	1.0383	0.0064306	0.272228	-0.490019	0.193104	-0.29365	-0.413767	-0.493379	0	42.8444	Ada	no	no
Atp5g3	73.9722	59.5169	63.8832	51.5595	66.9466	75.849	73.341	71.9334	73.3477	65.7907	64.785	72.874		37.8977	38.3994	46.1343	38.0886	37.263	45.0193	19.8664	25.7644	19.5872	40.8105	40.1237	21.7393	Atp5g3	0.169744	0.318782	-0.884146	0.00444126	-0.0222234	0.909249	-0.0244855	0.859036	0.169744	0.884146	0.0110773	0.495025	-0.172824	0.0102584	-0.101139	0.393695	-0.709849	4.20621	0	Atp5g3	no	no	ATP synthase subunit
Bank1	0.637416	1.01113	0.677409	1.24999	0.658431	0.840369	0.2	0.396987	0.610104	0.77532	0.916264	0.402363		25.8813	11.8726	9.29529	21.5187	32.6218	14.2787	80.1151	124.81	97.8918	15.6831	22.8064	100.939	Bank1	-1.18726	0.0717699	2.14597	0.00511254	0.240971	0.541215	0.540232	0.391223	1.18726	2.14597	0.0369104	0.272228	-0.049258	0.879779				0	11.7352	Bank1	no	pos	only expressed in B cells
Bod1	7.31856	4.11127	5.0712	3.91469	4.6694	4.33211	4.1216	3.9626	4.66906	5.50034	4.3054	4.25109		3.80815	3.69247	3.49588	3.16583	3.63733	3.89907	1.7623	2.15877	1.88134	3.6655	3.56741	1.93414	Bod1	-0.0183161	0.867596	-0.883187	0.00261417	-0.353374	0.287643	-0.0391323	0.695518	0.0183161	0.883187					0.105444	-0.0851143	-0.0643097	3.51036	8.32938	Bod1	no	no
Card11	70.1055	67.354	65.1437	46.6298	40.8294	48.119	26.896	30.6486	25.3374	67.5344	45.1927	27.6273		53.055	60.4273	58.7179	50.4113	51.3711	56.1956	32.0343	36.8238	55.7497	57.4001	52.6593	41.5359	Card11	-0.709995	0.00298332	-0.34233	0.210109	-0.579531	0.00107859	-0.124363	0.172471	0.709995	0.34233					-0.683569	-0.625973	-0.263999	0	16.2155	Card11	pos	no	aka CARMA1, positive regulator of NFkB activation
Ccdc88b	13.158	13.5109	13.4266	11.7756	13.3956	15.7503	12.2402	10.5332	9.79879	13.3652	13.6405	10.8574		10.5799	10.6163	13.7452	17.2451	16.393	18.1916	7.93483	9.36877	11.6921	11.6471	17.2765	9.66522	Ccdc88b	-0.329216	0.110486	-0.83794	0.00327981	0.0294187	0.823869	0.568838	0.00859225	0.329216	0.83794	0.0779001	0.0250977	-0.165185	0.575204	-0.0397542	0.131729	0.233793	0	10.3781	Ccdc88b	no	pos neuroinflammaton	coiled-coil domain containing protein 88b (Ccdc88b), a poorly annotated gene that is found expressed specifically in spleen, bone marrow, lymph nodes, and thymus. The CCDC88B protein is abundantly expressed in immune cells, including both CD4(+) and CD8(+) T lymphocytes, and in myeloid cells, and loss of CCDC88B protein expression has pleiotropic effects on T lymphocyte functions, including impai…
Ccr4	235.924	205.521	216.297	288.451	183.571	239.68	45.4002	59.6668	46.6034	219.247	237.234	50.5568		12.6547	6.76	5.1737	166.873	131.593	149.519	22.4654	31.2432	54.2483	8.19614	149.328	35.9856	Ccr4	-2.23034	0.00367188	-2.053	0.00123504	0.113753	0.599447	4.1874	0.000173028	2.23034	2.053					2.28511	3.13006	-0.4787	3.80509	0	Ccr4	pos (type 2)	pos	binds CCLs MIP1, RANTES, MCP-1
Cd226	36.0948	30.2764	32.4423	33.2264	32.7462	37.9242	34.4874	35.7391	29.3216	32.9379	34.6322	33.1827		21.2131	18.9425	19.5446	75.7119	72.026	74.4245	24.7099	37.6792	31.4429	19.9001	74.0541	31.2774	Cd226	-0.0616832	0.602366	-1.24346	0.000391544	0.0723694	0.513949	1.89581	1.84147e-06	0.0616832	1.24346	-0.27327	0.0122399	0.017083	0.939537	1.00871	1.76172	1.70973	7.51428	8.33264	Cd226	pos NKT2/17, neg NKT1	pos	ITAM-contaning IG-sf receptor, binds CD155
Cd28	1077.2	909.251	972.353	738.333	695.536	814.696	594.252	641.579	635.128	986.267	749.521	623.653		465.04	422.659	426.342	457.608	426.633	443.265	151.557	140.452	220.927	438.014	442.502	170.979	Cd28	-0.265227	0.0292768	-1.37187	0.000528308	-0.396008	0.0169822	0.014708	0.795988	0.265227	1.37187	-0.213633	0.000477821	0.0513471	0.580586	0.564912	0.651233	-0.0768133	19.7235	0	Cd28	pos	neg	required for Treg
Cd40	0.216557	0.217501	0.461321	0.2	0.2	0.203191	0.220428	0.284861	0.460694	0.298459	0.201064	0.321994		1.64693	0.917076	1.45332	1.22568	0.963253	1.48574	2.67784	4.41953	6.90318	1.33911	1.22489	4.66685	Cd40	0.679384	0.167454	1.9298	0.0494908	-0.569883	0.297763	-0.128623	0.689027	0.679384	1.9298	0.0290112	0.495025	0.089653	0.0659273	0.121157	0.129797	0.280884	0	13.0022	Cd40	pos	pos t1d
Cd6	71.8153	67.5028	51.17	35.518	23.5301	30.5329	9.18257	12.4393	11.2182	63.496	29.8604	10.9467		50.9226	54.2045	46.4626	32.0846	28.4724	32.9059	10.9177	7.73939	10.5013	50.5299	31.1543	9.71948	Cd6	-1.44774	0.006308	-1.68048	0.000221465	-1.08843	0.0094372	-0.697706	0.0017945	1.44774	1.68048	-0.0204379	0.171276	-0.0122819	0.939454	-0.719795	-0.57756	-0.752183	0	12.0442	Cd6	no	pos MS
Cit	4.60928	10.2371	12.3462	26.2182	31.6439	34.2285	41.1036	39.686	42.8681	9.06419	30.6969	41.2192		0.494289	0.975505	0.432042	3.27071	4.40574	4.57855	6.90115	12.4646	9.49176	0.633945	4.085	9.61917	Cit	0.425225	0.0142218	1.23558	0.0289369	1.75984	0.00280687	2.68791	0.00148576	0.425225	1.23558					0.216365	0.491134	-0.475105	3.40996	0	Cit	no	no	This gene encodes a serine/threonine-protein kinase that functions in cell division. Together with the kinesin KIF14, this protein localizes to the central spindle and midbody, and functions to promote efficient cytokinesis. This protein is involved in central nervous system development. Polymorphisms in this gene are associated with bipolar disorder and risk for schizophrenia. Alternative splici…
Ctsw	5.55621	10.3611	3.88271	19.3966	12.3239	16.8463	4.88601	4.81475	4.74377	6.60002	16.1889	4.81485		1.99273	3.45875	2.69345	14.23	10.4608	18.5196	3.53432	5.88597	7.52444	2.71497	14.4035	5.64824	Ctsw	-1.74945	0.0053317	-1.35054	0.0281142	1.29447	0.0277755	2.40741	0.00781765	1.74945	1.35054	-0.650304	0.017708	0.351324	0.0854853	0.165495	0.844328	1.61546	0	9.53655	Ctsw	pos	no
Cxcr5	0.690024	1.92877	0.641394	0.743698	2.00563	1.12073	6.28305	3.20014	6.28767	1.08673	1.29002	5.25695		12.4818	6.81843	5.61139	6.548	5.78888	5.28146	19.3053	21.0188	40.7359	8.30388	5.87278	27.02	Cxcr5	2.02684	0.0222566	2.20191	0.0372487	0.247396	0.736445	-0.499742	0.321281	2.02684	2.20191								0	8.15052	Cxcr5	neg	pos arthritis
Dap	32.8858	34.3438	27.1482	45.4307	30.2049	42.3334	11.2122	14.2109	15.1775	31.4592	39.323	13.5336		24.8151	23.5876	21.6236	31.0621	27.2122	34.4757	12.1877	16.0288	17.3869	23.3421	30.9167	15.2012	Dap	-1.53883	0.00578269	-1.0242	0.00384658	0.32189	0.200699	0.40545	0.0299087	1.53883	1.0242	-0.0256338	0.272228	-0.509768	0.0446514	-0.132722	0.217756	0.686919	0	7.98843	Dap	no	no
Dnajb4	25.0736	21.1496	22.1061	3.96799	5.74103	3.79688	6.28305	9.45677	8.15529	22.7764	4.50197	7.96504		14.2972	15.1446	15.8242	4.05726	4.52869	4.34424	7.52136	8.75775	9.28468	15.0887	4.31006	8.52126	Dnajb4	0.823126	0.035643	0.983359	0.00146146	-2.33892	0.000164875	-1.80769	2.00906e-05	0.823126	0.983359	-0.657319	0.00193711	0.138107	0.710343	-0.713674	-0.618219	-0.656922	0	8.52886	Dnajb4	no	no
Dok3	0.295468	0.217501	0.209218	0.2	0.2	0.203191	0.220428	0.2	0.361088	0.240729	0.201064	0.260505		0.667185	0.537286	0.2	0.334255	0.594415	0.337653	1.17163	1.99584	1.80368	0.468157	0.422108	1.65705	Dok3	0.373661	0.305647	1.97293	0.00939538	-0.259758	0.222582	-0.149382	0.792462	0.373661	1.97293	0	#DIV/0!	-0.000491559	0.99128	0.154566	-0.0500133	0.119151	0	7.77573	Dok3	no	neg athsma	negative regulator ofTLR3/4 signaling
Erap1	79.5223	73.9759	70.0777	82.3368	80.6329	100.852	66.4085	73.862	50.1892	74.5253	87.9405	63.4865		62.2473	62.4431	72.3593	73.9815	76.2676	82.3673	43.8773	43.9319	42.5479	65.6832	77.5388	43.4524	Erap1	-0.470077	0.0621779	-0.835484	0.000179281	0.238799	0.129017	0.239394	0.0468034	0.470077	0.835484	0.280492	0.000738024	-0.143506	0.749338	0.278782	0.387327	-0.385134	0	12.2507	Erap1	no	pos	The protein encoded by this gene is an aminopeptidase involved in trimming HLA class I-binding precursors so that they can be presented on MHC class I molecules. The encoded protein acts as a monomer or as a heterodimer with ERAP2. This protein may also be involved in blood pressure regulation by inactivation of angiotensin II. Three transcript variants encoding two different isoforms have been f…
Fads2	0.479594	1.43275	1.21763	0.850286	2.43428	0.840369	5.57135	3.60379	5.73983	1.04333	1.37498	4.97166		0.2	0.2	0.2	0.2	0.317787	0.2	1.08303	1.7718	0.63882	0.2	0.239262	1.16455	Fads2	1.85432	0.014246	2.28311	0.0494302	0.39822	0.611694	0.258592	0.373901	1.85432	2.28311	0.0177929	0.868311	0.161045	0.449219	0.350341	-0.103912	0.00482667	0	14.7156	Fads2	no	no
Fam55d	0.216557	0.217501	0.317262	0.343993	1.48512	0.330626	2.77727	1.51825	2.00459	0.25044	0.719913	2.10004		2.33852	0.917076	1.30742	1.30433	1.63946	1.64975	8.90944	19.0432	11.9509	1.52101	1.53118	13.3012	Fam55d	1.54452	0.0597584	3.11884	0.0172828	1.52336	0.28868	0.00961671	0.98262	1.54452	3.11884								0	16.2884	Fam55d	no	no
Fasl	1.00567	4.43368	1.54176	3.8614	2.34243	6.85534	0.352225	1.24914	0.361088	2.32704	4.35305	0.654152		5.42185	3.66325	4.44421	14.6495	10.0305	11.2796	1.31929	7.16911	1.72602	4.50977	11.9865	3.40481	Fasl	-2.73433	0.0528596	-1.81577	0.0213358	0.903533	0.299302	1.41029	0.00705409	2.73433	1.81577	1.47765	0.00867771	-1.81686	0.006935	0.12154	1.39853	3.94799	0	21.2577	Fasl	pos	neg
Fcgr2b	0.348075	0.366307	0.209218	0.264052	0.291014	0.356114	0.404943	0.531538	0.460694	0.307867	0.303727	0.465725		1.5893	0.566501	0.760311	1.75004	1.14767	1.18115	7.10789	11.2222	9.07759	0.972038	1.35962	9.13589	Fcgr2b	0.616705	0.0239103	2.74834	0.00295936	-0.0195338	0.945229	0.48412	0.353487	0.616705	2.74834	0.00673116	0.495025	-0.689076	0.0145405	0	0.0195633	0.130713	0	37.6735	Fcgr2b	no	neg ctl, neg lupus	expressed on CTL, not sure about NKT
Fosl2	9.7648	13.9821	15.3354	16.4121	6.90452	11.0862	7.91733	7.73003	11.4174	13.0274	11.4676	9.02158		9.13913	8.13309	9.62356	15.672	11.3829	10.811	21.284	21.2632	20.0532	8.96526	12.622	20.8668	Fosl2	-0.346113	0.460804	0.725273	0.00653681	-0.183986	0.653645	0.49352	0.0836804	0.346113	0.725273					-0.0874103	0.0798137	0.952946	0	14.5735	Fosl2	pos	no	The Fos gene family consists of 4 members: FOS, FOSB, FOSL1, and FOSL2. These genes encode leucine zipper proteins that can dimerize with proteins of the JUN family, thereby forming the transcription factor complex AP-1. As such, the FOS proteins have been implicated as regulators of cell proliferation, differentiation, and transformation. [provided by RefSeq, Jul 2014]
Gata3	88.8601	80.6722	92.1907	96.593	94.9315	101.438	77.9538	77.8761	80.8928	87.241	97.6542	78.9076		31.5293	28.7002	28.9549	64.307	67.3848	65.0523	22.0519	21.8335	29.7603	29.7281	65.5814	24.5486	Gata3	-0.307518	0.00102235	-1.41765	0.000120325	0.162676	0.0573911	1.14146	1.01097e-05	0.307518	1.41765	0.0496917	0.249828	-0.392762	0.0417625	0.712113	0.557669	0.332042	4.01055	0	Gata3	pos	no	apparently required for NK, NKTcell maturation, required for all ILC, important for Treg
Gimap4	355.133	325.062	301.436	212.188	158.985	191.841	125.769	139.792	92.3725	327.21	187.671	119.311		332.6	324.031	376.445	573.65	432.811	517.399	128.905	200.352	152.977	344.359	507.953	160.745	Gimap4	-0.653475	0.0308995	-1.65993	0.00165023	-0.802011	0.0031363	0.560783	0.0205572	0.653475	1.65993					-0.627448	0.31434	0.49171	3.81444	0	Gimap4	no	no	GTP binding peotein that positivelt regulates thymocyte and peripheral T cell death via BCL2 family members
Gpr65	97.9875	78.8121	85.564	69.9726	46.708	56.5043	32.985	34.0797	35.3229	87.4545	57.7283	34.1292		29.858	22.7112	31.1434	91.8362	67.5692	65.2632	130.381	72.1405	35.3776	27.9042	74.8895	79.2998	Gpr65	-0.758273	0.0253061	0.082553	0.886233	-0.599254	0.0275978	1.42428	0.00616072	0.758273	0.082553	0.432376	0.028118	0.307922	0.0501799	0.670906	1.07985	0.91287	0	13.6291	Gpr65	regulates all t cells negatively	neg arthritis	acid-sensing GPCR, reduces cytokine production by both t cells and macrophages
Hck	0.216557	0.391108	0.389292	0.2	0.2	0.203191	0.2	0.262435	0.361088	0.332319	0.201064	0.274508		1.27232	1.58901	1.38037	2.85121	6.37287	1.25144	23.1742	21.5687	8.45633	1.4139	3.49184	17.7331	Hck	0.449195	0.192446	2.34438	0.0438574	-0.724916	0.0859934	1.3043	0.242251	0.449195	2.34438	0.0204553	0.55755	-0.101226	0.620031	0.012869	0.015891	0.085065	0	9.21803	Hck	no	pos	The protein encoded by this gene is a member of the Src family of tyrosine kinases. This protein is primarily hemopoietic, particularly in cells of the myeloid and B-lymphoid lineages. It may help couple the Fc receptor to the activation of the respiratory burst. In addition, it may play a role in neutrophil migration and in the degranulation of neutrophils. Multiple isoforms with different subce…
Hhex	0.216557	3.46644	1.68582	8.92433	7.27194	14.425	0.694895	1.3837	2.1042	1.78961	10.2071	1.39426		5.04724	1.67666	2.29223	6.28581	6.9876	5.39861	15.5545	16.0899	8.79285	3.00538	6.22401	13.4791	Hhex	-2.872	0.0160564	1.11481	0.0387027	2.51186	0.0233669	1.0503	0.046911	2.872	1.11481	-0.070348	0.182836	0.658305	0.0300073	1.38643	2.5755	2.82086	0	7.52535	Hhex	no	no
Ifih1	39.1724	47.0667	40.4376	38.3959	32.1644	36.8282	10.3687	15.1304	13.2601	42.2256	35.7962	12.9197		22.9133	24.2303	38.0735	24.6649	30.8084	35.0146	43.2571	33.3206	28.699	28.4057	30.1626	35.0922	Ifih1	-1.47023	0.000601564	0.218391	0.400238	-0.238311	0.105243	0.0865806	0.773466	1.47023	0.218391	-0.0644899	0.228778	-0.46815	0.152685	-0.32734	-0.368236	-0.60184	3.07907	7.71422	Ifih1	no	pos	Promotes autoimmunity (T1D), RNA pattern recognition receptor
Ifnar2	80.3377	86.8476	74.0393	80.818	99.9529	84.7186	138.316	128.198	135.029	80.4082	88.4965	133.848		67.1461	68.1691	67.9095	74.6632	86.2263	65.8489	155.633	103.812	110.265	67.7416	75.5795	123.236	Ifnar2	0.596903	0.00228952	0.705363	0.0514564	0.138277	0.306791	0.157953	0.255306	0.596903	0.705363	0.0142775	0.795093	0.0934104	0.392491	-0.438831	-0.090796	-0.128322	0	15.67	Ifnar2	pos	pos lupus
Ifng	0.216557	0.415909	0.209218	0.37064	1.14832	0.967805	0.2	0.464262	0.211678	0.280561	0.828922	0.29198		0.2	0.24514	0.2	2.72012	2.28492	1.93092	0.2	1.20151	0.871793	0.215047	2.31199	0.757769	Ifng	-1.50537	0.0985167	-1.6093	0.0140324	1.56292	0.088395	3.42641	0.000785861	1.50537	1.6093	0.32058	0.0362245	-0.417933	0.042797	0.617801	1.93134	3.83167	0	31.0703	Ifng	pos	pos type neg type 2
Ikzf3	222.43	319.407	223.536	228.389	423.127	309.923	494.193	541.226	517.219	255.125	320.48	517.546		161.058	186.81	133.563	328.64	369.248	323.466	308.115	267.971	453.511	160.477	340.451	343.199	Ikzf3	0.691454	0.0274431	0.0115972	0.964601	0.32903	0.371372	1.08508	0.00103975	0.691454	0.0115972	0.44384	0.0247649	-0.80347	0.236012	0.395995	0.635815	0.950929	0	37.3871	Ikzf3	pos	neg lupus	silences IL2 to promote Th17 development
Il12rb2	18.3924	32.4837	23.3667	22.8074	41.4723	39.4024	64.2207	66.5289	61.3202	24.7476	34.5607	64.0233		7.03556	4.45205	5.50197	43.7518	36.5561	25.6893	9.23431	30.3063	11.2779	5.66319	35.3324	16.9395	Il12rb2	0.889463	0.0084429	-1.0606	0.097	0.481845	0.244872	2.64131	0.00500996	0.889463	1.0606					0.297495	1.58607	4.80582	2.97192	160.09	Il12rb2	pos	pos TH1 but enhances Treg	promotes Th1, NK responses. Mediates autoimmunity via NKT cells
Il13	0.216557	0.391108	0.569365	5.56681	2.18934	3.84785	0.220428	0.329711	0.485596	0.392343	3.868	0.345245		0.2	0.2	0.2	0.491564	0.532942	0.501666	0.2	0.2	0.2	0.2	0.508724	0.2	Il13	-3.48589	0.0227233	-1.34688	1.57239e-05	3.3014	0.0238987	1.34688	1.57239e-05	3.48589	1.34688	-0.143094	0.245188	-1.34503	0.00652504	2.54977	1.78399	0.580433	0	51.8706	Il13	pos	pos type 2, neg type 1	major mediator of type II NKT action
Il18rap	1.13719	6.09535	2.6222	11.0028	9.78262	14.9857	0.352225	2.48253	0.884021	3.28491	11.9237	1.23959		0.379024	0.420428	0.833259	43.9091	32.9292	31.8515	1.96903	24.5627	6.1525	0.544237	36.2299	10.8947	Il18rap	-3.2659	0.00324825	-1.73355	0.0331557	1.85991	0.0159129	6.0568	0.000757138	3.2659	1.73355	3.08443	0.000685138	-1.43412	0.0131875	2.31251	4.17539	4.86349	3.26157	19.5053	Il18rap	pos	pos	The protein encoded by this gene is an accessory subunit of the heterodimeric receptor for interleukin 18 (IL18), a proinflammatory cytokine involved in inducing cell-mediated immunity. This protein enhances the IL18-binding activity of the IL18 receptor and plays a role in signaling by IL18. Mutations in this gene are associated with Crohn's disease and inflammatory bowel disease, and susceptibi…
Il21	3.3467	1.43275	1.93792	4.92728	1.85254	3.92431	0.299506	0.553963	0.2	2.23912	3.56804	0.351156		0.2	0.24514	0.650888	0.2	0.2	0.361084	1.20116	0.264622	0.2	0.365343	0.253695	0.555261	Il21	-3.34495	0.0242403	1.13007	0.409797	0.672198	0.28256	-0.526158	0.506232	3.34495	1.13007	-0.127922	0.199372	0.261808	0.375637				12.0521	12.5596	Il21	pos	pos	major cytokine of NKT cells, suppresses Th2 responses, required for autocrine proliferation of iNKT cells, highly implicated in autoimmunity,
Il2ra	46.2218	61.5505	40.5096	10.8163	71.6618	13.9408	103.601	141.878	134.307	49.4273	32.1396	126.595		84.551	73.2233	54.9246	79.8282	51.3096	70.7693	16.8835	29.6953	25.1268	70.8996	67.3024	23.9019	Il2ra	1.9778	0.0147369	-1.49353	0.00922572	-0.620957	0.451724	-0.0751207	0.780219	1.9778	1.49353	2.14524	0.00699482	0.0391444	0.888038	-1.71332	-1.25994	-1.25262	16.0867	9.42527	Il2ra	pos	neg	aka cd25
Il6st	302.762	269.88	262.252	54.5973	85.7767	51.4324	135.312	124.476	108.434	278.298	63.9354	122.74		230.39	243.398	240.652	37.6954	45.9	52.6108	131.326	62.9956	116.737	238.147	45.4021	103.686	Il6st	0.940922	0.0119647	1.19139	0.0515481	-2.12194	0.000205942	-2.39102	5.07517e-06	0.940922	1.19139	-2.38212	0.000138642	1.67773	0.00385488	-3.05234	-3.04136	-3.26773	0	11.4338	Il6st	no	suppresses colitis, exacerbates arthritis	AKA CD130, common receptor for IL6, LIF, and Osm
Irf5	7.13443	7.0626	7.95237	8.36474	8.00677	9.17467	9.26165	9.68102	9.10155	7.38313	8.51539	9.34807		6.74739	7.05215	7.83632	8.06866	8.73958	7.88223	18.0649	17.4546	15.2125	7.21195	8.23016	16.9107	Irf5	0.134596	0.0973454	1.03894	0.000661375	0.20584	0.0648782	0.19053	0.0705827	0.134596	1.03894					0.043352	0.206239	0.39861	0	13.3594	Irf5	no	pos lupus	This gene encodes a member of the interferon regulatory factor (IRF) family, a group of transcription factors with diverse roles, including virus-mediated activation of interferon, and modulation of cell growth, differentiation, apoptosis, and immune system activity. Members of the IRF family are characterized by a conserved N-terminal DNA-binding domain containing tryptophan (W) repeats. Alterna…
Irf8	2.24194	6.83939	5.75548	3.11528	3.41406	2.85385	3.2781	3.22256	3.02556	4.9456	3.12773	3.17541		8.534	6.08806	5.83024	11.2411	13.5037	7.74165	55.9565	42.8932	34.7045	6.81743	10.8288	44.5181	Irf8	0.0218251	0.8032	2.03952	0.00627772	-0.66103	0.263051	0.667576	0.100368	0.0218251	2.03952					0.275888	0.202835	0.682894	0	8.8514	Irf8	pos	no	Interferon consensus sequence-binding protein (ICSBP) is a transcription factor of the interferon (IFN) regulatory factor (IRF) family. Proteins of this family are composed of a conserved DNA-binding domain in the N-terminal region and a divergent C-terminal region that serves as the regulatory domain. The IRF family proteins bind to the IFN-stimulated response element (ISRE) and regulate express…
Itgal	617.933	482.995	490.945	468.479	435.466	563.061	405.467	406.204	430.661	530.624	489.002	414.111		237.19	194.406	246.05	460.99	453.343	558.027	225.568	255.344	326.645	225.882	490.787	269.185	Itgal	-0.239824	0.12811	-0.866496	0.00796921	-0.117851	0.513194	1.11953	0.00207111	0.239824	0.866496					0.213482	0.41243	0.521123	0	9.21918	Itgal	pos	pos	activates Erk/Jnk/P38
Litaf	5.29317	10.0387	7.55621	21.5017	12.4464	23.6004	4.25339	3.80562	5.69003	7.62937	19.1828	4.58301		3.3759	3.57561	2.83934	7.20346	9.23137	5.91408	33.0384	24.8071	6.59256	3.26362	7.44963	21.4794	Litaf	-2.06545	0.0136029	1.52771	0.149331	1.33018	0.0350488	1.1907	0.0133978	2.06545	1.52771	-0.342345	0.00300351	0.744219	0.0684972	0.575934	0.879006	1.78521	3.38172	15.762	Litaf	no	pos	directly activates TNFa prodiction in respose to LPS
Magi3	34.9112	30.822	35.8998	11.4558	15.3551	12.0802	20.9915	23.3828	19.5851	33.8776	12.9637	21.3198		14.4413	16.6345	18.5233	6.99371	8.86253	8.30398	5.86748	7.88196	11.252	16.533	8.0534	8.33381	Magi3	0.717718	0.00701265	0.0493777	0.874468	-1.38586	0.000444987	-1.03768	0.00287736	0.717718	0.0493777	0.0534836	0.247059	0.0132355	0.936381	-0.350685	-0.505532	-0.493952	3.01112	14.6936	Magi3	no	no	promotes JNK activation
Maml2	169.297	148.751	147.149	47.1894	50.8415	55.3064	31.9042	39.7084	30.1434	155.066	51.1124	33.9187		103.368	104.571	118.28	53.741	53.6763	59.4759	52.2353	37.3941	50.8314	108.74	55.6311	46.8202	Maml2	-0.591594	0.0102512	-0.248758	0.159519	-1.60113	0.000157652	-0.966916	0.000500708	0.591594	0.248758					-1.06476	-1.53667	-0.579287	0	7.91901	Maml2	no	no	The protein encoded by this gene is a member of the Mastermind-like family of proteins. All family members are proline and glutamine-rich, and contain a conserved basic domain that binds the ankyrin repeat domain of the intracellular domain of the Notch receptors (ICN1-4) in their N-terminus, and a transcriptional activation domain in their C-terminus. This protein binds to an extended groove tha…
Map3k8	3.55713	4.30968	4.53098	2.82216	2.55675	3.56749	2.25009	2.21343	1.15794	4.13259	2.98214	1.87382		5.07606	3.31268	3.78768	6.2596	6.34214	4.81285	10.1499	12.8516	12.0027	4.0588	5.80486	11.668	Map3k8	-0.670365	0.0773074	1.00723	0.00336105	-0.470701	0.0527811	0.516208	0.0734055	0.670365	1.00723	0.478144	0.00514789	0.580405	0.203901	-0.298578	-0.28174	0.424564	0	10.2267	Map3k8	no	pos and neg	aka tpl-2, activates ERK, JNK, NF-kB, and also transduces TNF signals
Ndufaf1	3.92538	3.14403	4.0988	4.47428	4.82249	4.86734	4.7015	4.0523	4.54456	3.72274	4.72137	4.43278		2.88603	4.1599	3.38646	4.16213	3.88322	4.60198	2.67784	2.03657	2.19197	3.47746	4.21578	2.30213	Ndufaf1	-0.0909923	0.280886	-0.872831	0.00255232	0.342842	0.0351171	0.277763	0.157744	0.0909923	0.872831	0.061797	0.246137	-0.138106	0.774502	-0.023236	0.398961	0.0461877	0	7.61386	Ndufaf1	no	no
Nfil3	0.374379	0.490312	0.425306	0.503875	0.535959	0.891344	1.40659	0.957617	1.30735	0.429999	0.643726	1.22385		0.724818	1.00472	1.08858	1.06837	0.778834	0.923412	1.26023	2.68832	1.33774	0.939372	0.923538	1.7621	Nfil3	0.926912	0.0345726	0.932049	0.149702	0.582112	0.171879	-0.024526	0.91426	0.926912	0.932049	0.106472	0.307949	1.44406	0.0101386	0.262592	0.531744	1.04251	0	8.44346	Nfil3	pos	no	key factor in innate lymphoid cell development
Nfkb1	82.9154	85.7316	79.0453	47.2694	36.5734	42.206	20.5698	23.5174	21.2286	82.5641	42.0163	21.7719		64.7255	61.5082	71.4475	58.3554	57.3647	64.7477	32.6545	39.1049	43.894	65.8937	60.1559	38.5511	Nfkb1	-0.948479	0.00325294	-0.641934	0.00566004	-0.974567	0.000372263	-0.131434	0.198982	0.948479	0.641934	0.0772183	0.0231804	0.686735	0.00255415	-0.147984	-0.163993	-0.145167	0	11.4363	Nfkb1	pos	pos	key mediator of patternrecognition and other signals
Nod2	0.742631	0.862328	0.425306	0.290699	0.444105	0.560011	0.246788	0.75579	0.410891	0.676755	0.431605	0.471156		0.753634	0.449642	0.869733	0.544001	0.80957	0.501666	2.47111	1.7718	1.75191	0.691003	0.618412	1.99827	Nod2	0.126495	0.826511	1.69211	0.00567902	-0.648924	0.181925	-0.160123	0.669828	0.126495	1.69211					0.00685833	-0.227597	-0.167607	0	208.232	Nod2	no	pos colitis	This gene is a member of the Nod1/Apaf-1 family and encodes a protein with two caspase recruitment (CARD) domains and six leucine-rich repeats (LRRs). The protein is primarily expressed in the peripheral blood leukocytes. It plays a role in the immune response to intracellular bacterial lipopolysaccharides (LPS) by recognizing the muramyl dipeptide (MDP) derived from them and activating the NFKB …
Osm	2.82062	2.524	2.19003	5.51351	4.14889	3.28714	2.01286	2.21343	1.95479	2.51155	4.31651	2.06036		4.47092	3.89697	4.55364	4.92246	4.15985	5.42204	1.61463	2.24024	2.52848	4.30717	4.83478	2.12779	Osm	-1.06697	0.0259168	-1.1841	0.00401939	0.781288	0.0551726	0.16671	0.278472	1.06697	1.1841	0.216457	0.137653	-0.270136	0.19703	-0.471413	-0.274062	-0.56627	0	13.5686	Osm	no	pos
Phactr2	11.6324	10.2867	11.5899	20.6757	16.9166	23.5239	2.27645	3.85047	3.00066	11.1697	20.3721	3.04253		3.26064	3.07896	3.02172	10.0875	11.5673	14.3959	16.0566	13.4422	5.06529	3.12044	12.0169	11.5214	Phactr2	-2.74325	0.000915311	-0.0607527	0.89567	0.867008	0.00940376	1.94524	0.00216	2.74325	0.0607527	0.0656587	0.239084	-0.577981	0.0623562	1.39265	1.61202	0.833841	0	7.70115	Phactr2	no	no	very little annotation
Plekha5	10.5013	9.14589	12.5983	19.3433	15.5694	16.1072	14.6653	16.1171	16.074	10.7485	17.0066	15.6188		10.0036	8.89267	8.78465	13.5483	12.889	13.5289	6.84209	7.39315	8.04216	9.22698	13.3221	7.4258	Plekha5	-0.122816	0.336365	-0.843202	0.000134436	0.661964	0.0155831	0.529889	0.000779596	0.122816	0.843202					0.328734	0.478213	1.06733	3.13441	0	Plekha5	no	no	not much annotation
Prdm1	4.16211	6.59138	4.02677	2.63564	3.96518	4.20467	2.06558	3.35711	2.57733	4.92675	3.60183	2.66667		13.0005	13.5378	9.55061	13.0239	14.7332	9.26462	27.1612	22.8722	17.2316	12.0296	12.3406	22.4217	Prdm1	-0.433689	0.203457	0.861485	0.0377747	-0.451907	0.241953	0.0368174	0.886336	0.433689	0.861485	-0.114926	0.0147935	0.848342	0.0209469	-0.067424	0.100487	0.704788	0	19.0843	Prdm1	pos	neg	AKA BLIMP-1, This gene encodes a protein that acts as a repressor of beta-interferon gene expression. The protein binds specifically to the PRDI (positive regulatory domain I element) of the beta-IFN gene promoter. Transcription of this gene increases upon virus induction. Two alternatively spliced transcript variants that encode different isoforms have been reported. [provided by RefSeq, Jul 200…
Prkcb	54.7178	63.9066	62.1184	34.3722	55.7404	39.173	70.6787	72.3146	63.4866	60.2476	43.0952	68.8267		46.0238	41.467	45.0401	44.0402	45.9922	43.1684	45.856	49.0848	55.0767	44.177	44.4003	50.0058	Prkcb	0.67544	0.021454	0.171529	0.118446	-0.483378	0.0719482	0.00727371	0.89682	0.67544	0.171529					-0.769044	-0.449139	0.0779173	0	9.01417	Prkcb	no	pos lupus	PKC isoform upstream of HDAC7
Prkcd	14.026	17.4046	13.8588	15.8259	17.4371	11.9273	16.2468	18.3147	18.1159	15.0965	15.0634	17.5592		11.2715	13.8884	12.1403	12.9715	14.9791	13.5992	22.7312	30.3266	26.8611	12.4334	13.8499	26.6397	Prkcd	0.221173	0.229874	0.943696	0.00491497	-0.00316047	0.987627	0.155659	0.218541	0.221173	0.943696	-0.00399618	0.611879	0.0874418	0.427516	-0.122491	-0.0224923	-0.0252807	0	7.98047	Prkcd	no	no
Prkd3	125.001	127.224	144.16	174.429	180.938	223.394	136.287	133.02	127.434	132.128	192.92	132.247		94.0027	99.5164	100.226	219.362	189.347	198.441	49.6363	79.2894	86.4761	97.9149	202.384	71.8006	Prkd3	-0.544771	0.0175829	-1.49502	0.000809963	0.546065	0.0211288	1.04749	0.000328781	0.544771	1.49502	0.423092	0.00655884	-0.208604	0.62767	0.587788	0.882097	0.786985	3.72455	0	Prkd3	no	np	upstream of HDAC7
Prkrir	59.1632	62.4186	56.3201	50.92	56.3527	64.6602	46.5863	55.877	52.5797	59.3006	57.311	51.681		45.2458	53.1528	48.2863	39.452	38.9228	40.3098	23.4991	22.526	23.9102	48.895	39.5616	23.3117	Prkrir	-0.149177	0.308788	-0.763043	9.39212e-06	-0.0492357	0.672273	-0.305587	0.0162362	0.149177	0.763043					0.281853	0.355303	-0.307813	0	35.373	Prkrir	no	no	not much annotation
Ptger4	54.1918	48.6292	43.1387	44.1783	29.8375	50.209	18.6983	21.2973	20.7306	48.6532	41.4082	20.242		24.9016	23.8506	24.578	31.6914	30.5932	36.0221	16.6768	26.6605	14.9537	24.4434	32.7689	19.4303	Ptger4	-1.03256	0.0254934	-0.754017	0.0291566	-0.232617	0.348756	0.422883	0.00782927	1.03256	0.754017	0.122366	0.00133659	-1.21567	0.00332371	0.432094	0.654042	0.936799	4.38934	81.7428	Ptger4	neg	pos allergy/th17 neg th1
Rassf5	104.432	111.45	101.41	111.888	89.1141	106.587	67.4892	67.6054	63.4368	105.764	102.53	66.1771		73.8602	84.2664	81.9156	96.7653	85.5193	99.3778	46.1514	52.4047	48.6311	80.0141	93.8875	49.0624	Rassf5	-0.631637	0.00659796	-0.936315	0.000633724	-0.0448102	0.688318	0.230679	0.058696	0.631637	0.936315	-0.0700106	0.544061	-0.0605681	0.491291	-0.0643598	0.0540833	-0.02079	0	41.1763	Rassf5	no	no	associates with Ras and reduces downstream signaling
Rimbp3	0.295468	0.465511	0.569365	0.264052	0.719667	0.483549	1.9865	1.54067	1.58127	0.443448	0.489089	1.70281		0.2	0.2	0.2	0.2	0.2	0.2	0.2	0.2	0.483506	0.2	0.2	0.294502	Rimbp3	1.79975	0.00331707	0.558277	0.373901	0.141333	0.781536	0	1	1.79975	0.558277	0.00277565	0.953443	0.409505	0.26463	0.127812	-0.0353603	0.152361	0	15.856	Rimbp3	no	no	almost no annotation
Rorc	3.16257	7.40981	5.97157	1.46317	7.30255	1.5795	12.1084	14.5921	8.52881	5.51465	3.44841	11.7431		0.292575	0.274355	0.322619	1.17324	1.33209	1.15772	0.846756	0.79417	0.405848	0.296516	1.22102	0.682258	Rorc	1.76782	0.0335952	-0.839692	0.0228216	-0.67734	0.41898	2.0419	8.73179e-05	1.76782	0.839692	1.12016	0.00153971	-1.3025	0.144422	0.520693	3.11267	0.771394	0	15.453	Rorc	no	pos th17
Satb1	3036.8	2450.29	2695.48	479.564	491.038	443.807	358.179	471.282	266.061	2727.52	471.469	365.174		748.763	710.978	674.404	351.791	341.985	376.77	141.309	140.758	186.887	711.382	356.848	156.318	Satb1	-0.368581	0.156505	-1.19083	0.000407818	-2.53235	0.000189187	-0.995313	0.000118938	0.368581	1.19083	-0.0323151	0.358029	-0.480832	0.0987195	-0.370242	-0.741917	-0.692637	3.24996	0	Satb1	no	neg	TH required for TH2 cytokine expression, required for Treg
Sidt1	10.1331	17.7519	10.1853	12.3618	11.3135	15.2151	5.4132	7.79731	6.68609	12.6901	12.9635	6.6322		54.0347	63.8161	56.493	49.4674	41.8735	31.3829	13.0442	15.0716	15.2125	58.1146	40.9079	14.4428	Sidt1	-0.966894	0.00947708	-1.50203	0.00747232	0.0307533	0.926557	-0.506521	0.0457857	0.966894	1.50203	-1.36817	0.00206347	0.274028	0.381273	-0.998291	-0.12864	0.776915	3.12188	0	Sidt1	no	no
Slamf1	49.7728	44.1402	43.2468	4.50093	5.95536	5.09672	7.91733	9.18767	7.00981	45.7199	5.18434	8.03827		20.9826	21.0167	16.3713	5.97119	5.69667	6.07809	11.3017	8.30967	9.59531	19.4569	5.91532	9.73555	Slamf1	0.632726	0.0198304	0.718806	0.0119576	-3.14059	4.13411e-05	-1.71775	0.000938765	0.632726	0.718806	-0.366096	0.000564145	-0.150039	0.457898	-1.20064	-0.746151	-1.37603	0	8.16755	Slamf1	pos	neg TiD	contributes to T1D via depletion of NKT cells in NOD mice
Slc39a11	4.92492	5.62413	4.35091	6.23298	6.23092	6.47303	2.54004	3.22256	3.34928	4.96665	6.31231	3.03729		5.16251	4.71498	3.38646	4.81759	4.00617	5.37518	2.58924	3.05493	2.89089	4.42131	4.73298	2.84502	Slc39a11	-1.05538	0.000242156	-0.73431	0.0108811	0.345894	0.0233511	0.0982731	0.663767	1.05538	0.73431	0.0800933	0.213519	-0.405529	0.0919406	-0.168054	0.0296617	-0.49389	0	8.72446	Slc39a11	no	no
Smad3	59.3999	71.7686	64.7475	95.5804	102.464	88.4142	141.664	121.695	140.731	65.3053	95.486	134.697		41.5285	40.2107	44.7483	108.432	99.1049	105.915	50.3156	52.1603	71.1259	42.1625	104.484	57.8673	Smad3	0.496354	0.00691435	-0.852464	0.00294846	0.548089	0.00506441	1.30925	3.58984e-05	0.496354	0.852464					0.461381	0.644824	0.789308	0	15.2242	Smad3	no	no	key dowstream positive regulator of tgf-b signaling
Sox4	82.8102	76.5056	80.0898	56.356	67.712	41.0336	96.1417	91.7125	103.205	79.8019	55.0339	97.0196		8.44755	7.13979	9.25882	4.5554	8.30927	5.91408	27.8405	10.8963	33.4102	8.28205	6.25959	24.049	Sox4	0.817957	0.00757234	1.94184	0.0604405	-0.536102	0.0355798	-0.403921	0.18347	0.817957	1.94184	-0.595545	0.000666198	0.19185	0.240203	-0.898021	-1.20332	-2.48374	0	11.3972	Sox4	no	neg TH2	major stemness factor, suppresses GATA3, downstram of TGF-b
Spred1	28.7035	26.0354	36.1158	19.0502	20.4989	21.2046	38.3886	32.7341	30.6912	30.2849	20.2512	33.938		8.24583	8.36681	13.8181	8.80277	11.0756	8.65543	34.6923	26.1106	14.2548	10.1436	9.51125	25.0192	Spred1	0.744891	0.00458805	1.39533	0.0603776	-0.580589	0.0311937	-0.0928597	0.767419	0.744891	1.39533	-0.298372	0.000795087	0.907963	0.257614	0.0764715	0.026636	-0.170932	4.27246	8.41072	Spred1	no	neg	suppressor of T2 immune responses, suppresses MAPK activation
St8sia4	79.8116	82.4826	95.8642	89.1052	98.5138	114.895	103.575	104.495	92.6464	86.0528	100.838	100.239		71.9584	69.4838	72.0311	112.89	104.73	91.6692	53.269	68.3726	49.9513	71.1577	103.096	57.1976	St8sia4	-0.00860077	0.946804	-0.849963	0.00542337	0.228747	0.176685	0.534897	0.00688017	0.00860077	0.849963	-0.03941	0.241745	0.178098	0.209643	-0.0770633	0.507704	0.665351	4.20831	0	St8sia4	no	no	polysialyltransferase, required for progenitor access to thymus
Stat4	18.9185	25.341	15.0112	13.6675	19.6723	15.1641	26.237	25.0647	26.5576	19.7569	16.168	25.9531		49.4818	50.4359	42.4504	49.3625	39.9679	45.7925	29.0809	32.1189	30.511	47.456	45.041	30.5703	Stat4	0.682768	0.00626052	-0.559107	0.00731751	-0.289219	0.364428	-0.0753527	0.551568	0.682768	0.559107	-0.38768	0.0151594	0.547895	0.22386	-2.42163	-1.11786	1.44813	0	10.4839	Stat4	no	pos, many	ket TH1-mediating TF dwnstreamof IL12
Tgfbr3	116.532	108.325	82.1066	56.5958	40.4313	46.4369	13.4	19.1893	12.6127	102.321	47.8213	15.0673		84.5222	104.074	82.7545	41.2348	40.1215	39.8881	7.9053	10.1427	13.0381	90.4502	40.4148	10.362	Tgfbr3	-1.66623	0.00313942	-1.96358	4.09481e-05	-1.09738	0.00877853	-1.16224	0.00186149	1.66623	1.96358					-1.76278	-1.72455	-2.19553	2.8786	0	Tgfbr3	no	neg	promotes thymocyte survival in NS
Themis	322.542	296.64	321.46	181.49	232.56	158.631	345.737	346.373	312.104	313.547	190.894	334.738		224.165	224.117	221.101	168.472	154.984	159.406	154.983	93.4446	214.378	223.128	160.954	154.268	Themis	0.810263	0.00427284	-0.0612069	0.85836	-0.715913	0.00636563	-0.471221	0.000109958	0.810263	0.0612069					-0.993911	-1.00928	-4.20679	0	14.0767	Themis	neg	no	regulates thymic selection, required for function of pro-inflammatory cells
Tnfrsf4	12.3163	13.1637	9.21289	0.423934	1.02585	0.356114	0.879409	0.823066	0.361088	11.5643	0.601965	0.687854		3.46235	4.68576	3.56883	0.779966	0.655888	0.78283	1.73277	1.30335	1.5966	3.90565	0.739561	1.54424	Tnfrsf4	0.192423	0.765331	1.06215	0.00381028	-4.26385	0.000847977	-2.40082	0.00129532	0.192423	1.06215					-2.43922	-2.57559	-2.50366	11.1302	11.581	Tnfrsf4	pos	pos	AKA OX40
Tnfrsf9	36.1737	41.0897	26.2118	15.4528	5.83289	8.81785	1.9865	2.59466	1.50656	34.4917	10.0345	2.02924		12.5394	14.4434	11.4108	11.9228	8.73958	17.5121	4.59753	3.17713	5.45358	12.7979	12.7248	4.40941	Tnfrsf9	-2.30596	0.0488721	-1.52899	0.0348595	-1.78128	0.00940269	-0.00826199	0.979795	2.30596	1.52899	-0.166661	0.0799097	0.550606	0.0686721	-0.554735	-0.44116	-0.837109	3.88591	14.9496	Tnfrsf9	pos	PoS CTL neg allergy	aka 41bb
Tnfsf8	8.08137	12.4444	8.7447	14.0139	15.1102	13.1507	21.9668	22.3961	23.146	9.75683	14.0916	22.503		28.2731	29.4598	24.7604	8.01622	8.52443	7.03874	22.1405	8.85959	15.6267	27.4977	7.8598	15.5423	Tnfsf8	0.675284	0.000222952	0.983633	0.117331	0.530349	0.0421059	-1.80675	0.000184822	0.675284	0.983633					-1.34255	-2.79922	-1.95045	0	31.5522	Tnfsf8	pos	pos EAE TH1, pos IBD	aka cd30lg
Tram1	150.726	156.514	149.706	136.11	124.754	158.325	104.498	108.531	111.422	152.315	139.73	108.15		120.658	107.434	121.454	132.291	115.272	129.954	64.8462	84.4423	85.9325	116.515	125.839	78.407	Tram1	-0.369601	0.0348914	-0.682527	0.00534824	-0.124422	0.28008	0.111066	0.253844	0.369601	0.682527	-0.0849158	0.00472041	-0.101818	0.508002	-0.205128	0.252293	0.0395	4.33724	0	Tram1	no	no	This gene encodes a multi-pass transmembrane protein of the endoplasmic reticulum (ER). It is involved in the process of cotranslational translocation of secretory proteins into the ER. [provided by RefSeq, Dec 2014]. Almost no other functional annotation
Trib1	31.781	38.1879	34.8553	3.8614	5.22052	5.12221	8.02276	8.76159	10.0229	34.9414	4.73471	8.93575		7.90004	5.82513	6.55972	2.48416	4.55942	2.98528	20.5162	14.3384	18.7589	6.76163	3.34295	17.8711	Trib1	0.916313	0.0045144	2.41844	0.00170452	-2.88359	9.16946e-05	-1.01625	0.0172199	0.916313	2.41844	-0.579088	0.000227425	0.325353	0.116562	-0.095189	-0.696422	-0.612929	0	19.0807	Trib1	no	presumably anti-inflammatory	suppresses production of TNF after TLR2 signal or ifng, negatively regulates NF-IL6 by interaction,
Tspan14	28.5194	27.3251	22.4303	25.6853	20.5908	23.4984	15.377	16.2965	13.4593	26.0916	23.2582	15.0443		21.4148	23.7629	24.2498	27.3653	25.0914	25.4784	18.2716	19.1043	15.2384	23.1425	25.9784	17.5381	Tspan14	-0.628525	0.00837753	-0.566819	0.00351079	-0.165845	0.299044	0.166768	0.0648674	0.628525	0.566819	0.210259	0.00221814	-0.15519	0.315641	-0.835736	-0.250228	-0.312371	0	15.0342	Tspan14	no	no	very little annotation, interacts with ADAM10
Txk	30.3869	26.5066	29.2731	15.1064	16.1512	15.1896	19.5418	20.7142	16.7463	28.7222	15.4824	19.0008		24.8151	26.9181	25.8911	20.1815	22.2636	17.9104	11.2721	11.4259	12.4686	25.8748	20.1185	11.7222	Txk	0.295428	0.0452374	-0.779281	0.00306196	-0.891536	0.000385187	-0.363021	0.0145721	0.295428	0.779281					-1.07299	-0.285612	0.182897	0	7.75671	Txk	pos	pos	AKA RLK
Zgpat	26.0468	22.0672	19.1529	25.6853	25.0304	17.509	19.8317	19.2566	22.897	22.4223	22.7416	20.6618		29.4833	28.3496	27.5689	23.9307	20.6653	25.9705	14.5208	13.32	15.9114	28.4673	23.5222	14.5841	Zgpat	-0.138367	0.506839	-0.689626	0.00648954	0.0203952	0.927531	-0.275283	0.0394829	0.138367	0.689626	-0.194408	0.0432829	-0.202057	0.127932	-0.280548	-0.456061	-0.142503	3.83773	22.9618	Zgpat	no	no
Zmiz1	308.812	365.612	321.1	367.833	316.178	320.704	159.219	173.094	158.959	331.841	334.905	163.757		123.914	142.55	138.597	238.947	231.487	216.928	135.697	153.956	161.234	135.02	229.121	150.296	Zmiz1	-1.03219	0.000568157	-0.608303	0.00138715	0.0132588	0.904122	0.762934	0.00039607	1.03219	0.608303	-0.235475	0.00398151	-0.45067	0.152335	0.221975	-0.442572	-0.188512	0	17.5022	Zmiz1	no	no	promotes T cell leukemias
Non HDAC7-regulated GWAS risk loci
Adcy3	9.29134	10.5099	11.0856	10.763	9.17026	12.8958	9.84155	10.3089	10.7949	10.2956	10.943	10.3151		9.02387	9.3601	9.29529	10.7691	14.1492	10.647	18.0353	10.9981	10.6566	9.22642	11.8551	13.23	Adcy3	-0.0852495	0.603026	0.158306	0.633055	0.0879751	0.618722	0.361667	0.0846492	0.0852495	0.158306	0.231969	0.00758797	-0.168874	0.264727	-0.2197	0.0330523	-0.0884227	0	15.2118	Adcy3
Agap2	15.2097	20.5296	16.3798	20.4092	15.9981	13.482	13.1628	11.475	12.9364	17.373	16.6298	12.5248		12.2801	12.8951	13.7087	15.9866	15.4709	15.8486	14.4322	9.71501	15.6267	12.9613	15.7687	13.258	Agap2	-0.408985	0.121301	-0.2502	0.237972	-0.0630814	0.788317	0.282853	0.0031352	0.408985	0.2502	-0.0718817	0.235166	-0.298047	0.0367476	-0.447436	-0.316537	-0.11682	2.9432	0	Agap2
Ankrd13c	19.8128	23.3073	23.5827	13.7741	14.8958	16.7189	17.9338	18.2475	14.9783	22.2343	15.1296	17.0532		21.1267	22.828	21.4412	18.1365	14.3644	13.9976	12.6011	14.9698	13.6076	21.7986	15.4995	13.7262	Ankrd13c	0.17267	0.22713	-0.17529	0.299859	-0.555413	0.00877065	-0.492019	0.0114312	0.17267	0.17529	0.0137827	0.00536657	-0.057774	0.779513	-0.163523	-0.18726	-0.250163	0	7.63997	Ankrd13c
Atf4	20.1548	18.4711	16.0557	22.8074	21.3869	24.7983	22.5994	22.5531	39.4068	18.2272	22.9975	28.1864		20.1469	22.2145	22.1342	20.4437	17.8376	19.1522	13.753	20.5096	16.921	21.4986	19.1445	17.0612	Atf4	0.293522	0.413898	-0.166212	0.375631	0.335387	0.0368189	-0.16731	0.0805062	0.293522	0.166212	-0.133991	0.0697623	-0.0518217	0.630606	0.440861	0.91196	1.19259	0	32.3562	Atf4
B3gnt2	117.952	108.301	102.275	58.5144	58.2817	63.9211	53.5715	65.7889	59.1787	109.509	60.239	59.513		73.6297	72.4053	72.5052	47.0029	45.0086	53.9229	38.2954	42.384	50.909	72.8467	48.6448	43.8628	B3gnt2	-0.0174932	0.864214	-0.149287	0.356656	-0.86228	0.000560426	-0.582579	0.000893538	0.0174932	0.149287	-0.341372	0.0106221	0.329673	0.0379007	-1.30738	-0.596808	-0.731031	3.61138	9.01002	B3gnt2
Bach2	471.842	519.006	465.303	63.9238	77.3873	48.4758	72.392	75.4766	59.4277	485.384	63.2623	69.0988		238.631	257.188	230.986	77.1277	73.6243	59.429	71.6389	61.7125	99.0049	242.268	70.0604	77.4521	Bach2	0.127314	0.579528	0.144706	0.583034	-2.93971	2.36273e-05	-1.78994	5.39199e-05	0.127314	0.144706	-2.24347	3.1033e-05	0.955024	0.0815489	-3.1293	-3.20254	-2.88983	11.0778	9.80327	Bach2
Bbx	107.352	104.506	108.541	63.3109	69.1205	66.8776	49.5649	62.8736	56.5889	106.8	66.4363	56.3425		97.2013	93.5566	99.6421	91.1545	78.3885	79.9072	72.7907	75.2567	75.397	96.8	83.1501	74.4815	Bbx	-0.237748	0.0740732	-0.158835	0.102838	-0.684863	4.09661e-05	-0.21929	0.0360756	0.237748	0.158835	-0.0922032	0.00592081	0.278065	0.0795847	-0.297688	-0.466996	-0.256116	3.61084	0	Bbx
Bcl2l11	188.393	168.493	149.85	24.2997	28.429	18.0952	30.9026	33.4742	27.977	168.912	23.6079	30.7846		77.8368	70.1849	62.4748	44.4073	29.1793	30.6565	37.6161	32.6078	35.0411	70.1655	34.7477	35.0883	Bcl2l11	0.382935	0.102195	0.0140727	0.949559	-2.83893	0.000227944	-1.01384	0.00572939	0.382935	0.0140727	-0.514355	0.00613532	0.23828	0.299696	-0.596929	-0.0372733	1.17195	3.47203	0	Bcl2l11
Bmp2	0.216557	0.217501	0.209218	0.2	0.2	0.203191	0.2	0.2	0.2	0.214425	0.201064	0.2		0.2	0.2	0.249671	0.439128	0.2	0.2	3.82965	0.79417	0.2	0.216557	0.279709	1.60794	Bmp2	-0.00765182	0.373901	2.52321	0.303838	-0.0928229	0.00911087	0.369182	0.48122	0.00765182	2.52321	0.0556161	0.256363	-0.0110787	0.908954				4.03058	0	Bmp2
Cacna2d2	0.795239	1.06074	0.461321	1.38323	1.27079	0.967805	0.615817	1.02489	1.58127	0.772432	1.20727	1.07399		1.24351	1.26765	0.796785	1.06837	1.11694	1.13429	1.14209	0.610865	2.06254	1.10265	1.10653	1.27183	Cacna2d2	-0.168771	0.685674	0.200867	0.716826	0.644274	0.111015	0.00506898	0.981145	0.168771	0.200867					0	-0.181953	-0.008213	4.68825	0	Cacna2d2
Ccdc101	9.50177	8.62506	9.93318	14.0406	11.9259	11.3411	9.57796	11.3629	10.9443	9.35334	12.4358	10.6284		10.6664	10.9669	12.0309	11.9752	9.63094	11.3031	9.08664	6.37479	6.46313	11.2214	10.9697	7.30819	Ccdc101	-0.226582	0.139257	-0.585943	0.0316729	0.410951	0.0271957	-0.0327229	0.771718	0.226582	0.585943					0.267995	0.339719	0.30036	3.04422	21.0153	Ccdc101
Ccr6	1.2424	2.524	1.25364	0.2	0.535959	0.203191	0.2	0.307286	0.2	1.67335	0.31305	0.235762		2.74195	1.7643	1.08858	1.56652	1.0862	1.15772	1.73277	8.06527	7.93862	1.86494	1.27014	5.91222	Ccr6	-0.409062	0.545165	2.21871	0.0910801	-2.41827	0.0364431	-0.55414	0.302255	0.409062	2.21871	-0.147384	0.179004	0.236595	0.497439	-0.591426	1.23076	-0.145204	0	20.1701	Ccr6
Cd247	150.016	125.314	125.072	86.5204	91.9615	73.1219	106.158	100.458	98.7722	133.467	83.868	101.796		100.4	107.726	89.6846	59.3517	65.1718	64.3963	54.2141	36.9867	68.7185	99.2701	62.9732	53.3064	Cd247	0.279492	0.0409638	-0.24043	0.35965	-0.670296	0.0076801	-0.65662	0.00281972	0.279492	0.24043	-0.105885	0.201418	-0.229703	0.422809	-0.0533655	-0.547729	-0.955933	3.62159	0	Cd247
Cdk2ap1	14.1312	15.0237	15.4074	29.4425	28.5821	28.5704	34.0657	33.7881	37.589	14.8541	28.865	35.1476		10.0901	10.5579	10.4989	13.1812	11.8132	14.3256	9.67732	8.51334	10.8119	10.3823	13.1067	9.66753	Cdk2ap1	0.284104	0.00749927	-0.439083	0.0249848	0.958458	7.91317e-06	0.336176	0.0212631	0.284104	0.439083					0.672458	0.712015	0.0922617	3.6469	0	Cdk2ap1
Cebpb	0.242861	0.316705	0.209218	0.557169	0.597195	0.636472	1.2748	0.553963	0.460694	0.256261	0.596945	0.763152		0.523105	0.391213	0.432042	1.09459	0.963253	0.735969	1.26023	3.15677	1.07888	0.448787	0.931269	1.83196	Cebpb	0.354371	0.55489	0.976116	0.25161	1.21998	0.000959084	1.05317	0.0124795	0.354371	0.976116	0.165529	0.224972	0.270082	0.210537	0.286353	0.658483	0.970266	0	7.338	Cebpb
Cebpg	48.931	42.2057	55.3117	36.3175	37.7369	38.7652	48.0888	40.6951	39.2823	48.8161	37.6065	42.6887		34.9584	29.4305	34.6449	36.6204	29.6097	28.4307	35.9032	31.8542	27.9742	33.0113	31.5536	31.9105	Cebpg	0.182872	0.146014	0.0162291	0.922154	-0.376375	0.0436012	-0.0651561	0.66487	0.182872	0.0162291					-0.204677	0.046003	-0.306602	0	14.2331	Cebpg
Cep110	71.4207	64.2043	68.421	57.9015	82.1638	69.9615	86.9423	90.636	80.2952	68.0153	70.0089	85.9579		63.2559	67.877	68.9672	58.8798	54.9673	67.161	66.884	90.5525	66.9841	66.7	60.336	74.8069	Cep110	0.296091	0.104778	0.310151	0.169835	0.0416791	0.798567	-0.144668	0.18666	0.296091	0.310151					0.507985	0.507249	0.39529	4.1512	0	Cep110
Cep250	12.8949	15.4702	9.82514	22.3011	31.2459	29.4624	32.1151	30.2225	30.492	12.7301	27.6698	30.9432		14.3837	16.6638	10.426	21.7284	25.4295	22.6199	22.8493	22.5667	32.6854	13.8245	23.2593	26.0338	Cep250	0.16131	0.306758	0.162581	0.473332	1.12007	0.00935526	0.750581	0.0115454	0.16131	0.162581	-0.0461495	0.0463694	0.277291	0.265183	0.109741	0.126689	0.314632	0	7.65639	Cep250
Crem	9.84372	11.8492	9.46499	7.53868	6.10845	9.81184	5.96674	5.01658	4.89318	10.386	7.81966	5.29217		5.13369	4.10147	4.40774	3.87373	3.66806	2.91499	4.30219	2.97346	2.83911	4.54763	3.48559	3.37159	Crem	-0.563247	0.0890139	-0.0479761	0.846022	-0.409458	0.121196	-0.383711	0.0658455	0.563247	0.0479761	0.0291212	0.225042	-0.433695	0.224695	0.377517	0.988527	0.880439	0	24.6033	Crem
Crtc3	38.8041	52.2253	44.3272	52.4655	49.9535	46.8956	45.7692	44.1262	38.2115	45.1189	49.7716	42.7023		48.819	58.7036	45.1495	56.9134	52.3854	52.2593	40.6581	31.6912	55.4132	50.8907	53.8527	42.5875	Crtc3	-0.221009	0.0652538	-0.338589	0.186937	0.141591	0.331537	0.0816169	0.531266	0.221009	0.338589					0.0331352	-0.219078	0.067864	0	10.0231	Crtc3
Cxcr2	0.216557	1.92877	1.03756	0.2	0.2	0.203191	0.220428	0.217585	0.286383	1.06096	0.201064	0.241465		0.78245	0.508072	0.541465	0.779966	6.43435	1.95435	7.22602	76.9472	9.05171	0.610662	3.05622	31.075	Cxcr2	0.264165	0.146967	3.34593	0.290206	-2.39965	0.15698	2.3233	0.22923	0.264165	3.34593								0	11.4313	Cxcr2
Dbp	6.73988	4.68169	4.60301	5.27369	2.95479	3.23616	2.77727	2.43768	2.0793	5.34153	3.82155	2.43142		5.42185	5.82513	6.88799	3.53289	4.49795	4.03965	4.7452	1.73106	4.3146	6.04499	4.0235	3.59695	Dbp	-0.652358	0.140536	-0.161674	0.686309	-0.483096	0.207339	-0.587291	0.0175655	0.652358	0.161674					-0.780897	-0.7528	-0.640678	0	14.9983	Dbp
Dld	58.3478	55.9703	59.0572	49.2146	59.6901	59.4353	69.4925	76.9791	76.6347	57.7918	56.1133	74.3688		36.6297	42.4018	40.1161	38.2197	34.7427	40.1927	29.7602	30.571	29.5015	39.7159	37.7184	29.9442	Dld	0.406353	0.0124481	-0.332988	0.00875674	-0.04252	0.663101	-0.0744492	0.436693	0.406353	0.332988	0.115426	0.268229	0.00929539	0.971451	0.0807135	0.973887	-0.0240127	0	25.6851	Dld
Dnmt3b	5.76664	8.57546	7.7723	7.13898	12.2933	8.53749	11.4495	11.6993	13.8329	7.37147	9.32326	12.3272		4.12512	3.80932	4.11594	5.5517	6.71098	5.58605	6.39908	5.13239	6.28193	4.0168	5.94958	5.9378	Dnmt3b	0.40294	0.154678	-0.0028591	0.984092	0.338882	0.327438	0.566741	0.0080633	0.40294	0.0028591	0.0530859	0.272228	-0.774549	0.0264397	0.436225	0.442922	0.513188	0	8.92154	Dnmt3b
E2f3	24.9157	25.7626	22.5383	20.8622	24.7855	25.3335	32.5369	27.7557	35.547	24.4056	23.6604	31.9465		7.20845	3.89697	5.13722	5.42061	8.30927	7.97595	6.96022	11.5277	8.87051	5.41422	7.23528	9.11947	E2f3	0.433186	0.0360965	0.333902	0.306391	-0.0447354	0.684984	0.418296	0.242399	0.433186	0.333902	-0.423638	0.0153397	0.0868238	0.575844	0.00284367	0.439211	-0.711759	0	13.0623	E2f3
Egr2	85.9667	73.8519	75.0837	70.5855	42.8501	57.2944	43.7395	40.8521	61.37	78.3008	56.91	48.6539		17.3517	12.2816	20.42	7.49186	5.6352	17.9807	16.2338	6.94507	19.5872	16.6844	10.3693	14.2554	Egr2	-0.226128	0.46609	0.459192	0.510917	-0.460344	0.0737727	-0.686189	0.234615	0.226128	0.459192	-1.0271	0.000172232	0.823873	0.0348376	0.0691575	0.171827	-0.458249	0	45.1959	Egr2
Errfi1	9.94893	9.4931	9.28492	7.03239	4.21013	4.86734	5.62407	5.30811	4.94298	9.57565	5.36995	5.29172		7.15082	6.02964	4.59011	5.60414	5.48152	4.01622	6.22188	4.41953	5.03941	5.92352	5.03396	5.22694	Errfi1	-0.0211724	0.933056	0.0542735	0.805765	-0.834461	0.00860208	-0.234762	0.378763	0.0211724	0.0542735	-0.288716	0.030982	0.224312	0.579413	0.0590722	0.285535	0.993244	4.065	0	Errfi1
Fam49b	60.6099	52.2501	49.8735	45.3508	45.4833	50.5913	49.1959	48.7233	47.45	54.2445	47.1418	48.4564		45.1017	50.1729	47.0097	38.7441	41.9042	35.5535	30.2032	44.991	34.4974	47.4281	38.7339	36.5639	Fam49b	0.039681	0.50615	-0.0831787	0.672082	-0.20247	0.126155	-0.292144	0.0209974	0.039681	0.0831787	0.0124303	0.752144	0.135371	0.441476	-0.031635	-0.129723	-0.165523	0	8.78331	Fam49b
Fcho2	14.894	15.991	18.1445	15.8526	17.0391	19.2166	15.9569	15.6686	12.5629	16.3432	17.3694	14.7294		17.7552	18.8549	16.2254	23.4064	24.9377	19.8317	38.5908	47.4758	18.2412	17.6118	22.7253	34.7692	Fcho2	-0.237847	0.146218	0.613515	0.242236	0.0878609	0.495987	0.367754	0.0392233	0.237847	0.613515	0.0490885	0.220137	0.455723	0.129752	1.02732	0.832204	1.29113	0	9.24934	Fcho2
Fignl1	6.45054	10.8572	11.7699	18.7837	23.7138	25.359	34.5665	31.0747	30.5667	9.69254	22.6189	32.0693		1.27232	0.683359	0.942682	2.77256	2.62302	3.59447	2.2053	7.84123	3.74512	0.966122	2.99669	4.59722	Fignl1	0.503667	0.0156572	0.617393	0.401949	1.22258	0.00732482	1.63309	0.00424397	0.503667	0.617393	-0.116648	0.219434	0.161215	0.256104	0.337506	1.14631	-0.821338	0	14.1382	Fignl1
Fos	2.08412	1.38315	1.68582	0.610463	0.780903	0.610985	1.48567	1.13702	2.80144	1.7177	0.66745	1.80804		5.76764	1.53058	1.3439	1.46164	0.440732	0.525096	1.28976	1.50702	4.59935	2.88071	0.809157	2.46538	Fos	1.4377	0.088953	1.60732	0.212544	-1.36374	0.00758004	-1.83193	0.234461	1.4377	1.60732	-0.437127	0.010221	0.605272	0.419986	1.88103	2.34782	3.76326	0	7.56687	Fos
Foxo1	398.902	426.548	344.401	288.265	261.433	232.085	199.971	208.032	171.709	389.95	260.594	193.237		558.692	564.701	532.555	241.176	260.103	203.034	189.803	143.691	281.603	551.983	234.771	205.032	Foxo1	-0.431432	0.0264097	-0.195401	0.535043	-0.581485	0.0112596	-1.23337	8.30349e-05	0.431432	0.195401	-0.344679	0.00113723	0.0679651	0.4001	-2.02034	-1.87408	-2.28522	0	13.684	Foxo1
Fyco1	34.9901	26.705	34.8553	24.8859	26.745	25.0532	18.6455	24.0107	36.6676	32.1835	25.5614	26.4413		34.6126	28.671	37.2346	32.4517	30.9928	29.7896	35.1944	36.7423	37.6296	33.5061	31.078	36.5221	Fyco1	0.0488284	0.87791	0.232874	0.00654402	-0.332356	0.0774584	-0.108527	0.410999	0.0488284	0.232874					-0.0300258	-0.204294	-0.169385	4.77469	0	Fyco1
Fyn	130.762	123.206	118.049	93.5552	82.1025	87.1398	66.5403	66.4617	77.307	124.006	87.5992	70.103		78.125	86.9249	94.9369	69.9177	68.5221	75.4788	53.4757	51.2234	41.4866	86.6623	71.3062	48.7286	Fyn	-0.321442	0.0232815	-0.549259	0.00602858	-0.501417	0.00183547	-0.281377	0.0442242	0.321442	0.549259	-0.384801	0.000286342	-0.207063	0.18784	-0.517777	-0.49013	-0.582197	0	12.9678	Fyn
Gpr35	0.216557	0.490312	0.569365	0.237405	0.474723	0.203191	0.2	0.2	0.410891	0.425411	0.305106	0.270297		0.523105	0.62493	2.21928	5.28952	10.1842	1.67318	53.269	35.561	13.3746	1.12244	5.71563	34.0682	Gpr35	-0.174766	0.768694	2.57544	0.0741541	-0.479548	0.428849	2.34828	0.143215	0.174766	2.57544	3.20343e-16	0.353387	-0.103843	0.630583	0.0258218	-0.158612	0.139968	4.22548	20.513	Gpr35
Gpx4	1.61065	1.08554	0.965526	1.70299	1.14832	0.789395	1.80198	1.24914	1.48166	1.22057	1.21357	1.51093		1.38759	1.67666	1.4898	0.963494	1.33209	0.946843	1.88043	1.54776	2.11431	1.51801	1.08081	1.8475	Gpx4	0.31618	0.392215	0.773463	0.0207498	-0.00830261	0.984153	-0.490073	0.0448027	0.31618	0.773463	0.23598	0.0471553	0.0854789	0.309683	-0.157427	-0.467101	-0.365716	0	21.0829	Gpx4
Gypa	0.216557	0.217501	0.209218	0.2	0.2	0.203191	0.2	0.2	0.2	0.214425	0.201064	0.2		0.2	0.2	0.359093	0.989713	1.36283	0.2	13.9892	12.098	0.2	0.253031	0.850847	8.7624	Gypa	-0.00765182	0.373901	3.36436	0.141658	-0.0928229	0.00911087	1.74958	0.159895	0.00765182	3.36436								3.98138	0	Gypa
H2afy	105.168	99.1738	91.8666	82.2835	84.4907	70.8536	85.5189	100.01	95.2362	98.7362	79.2093	93.5883		63.2271	77.956	71.8122	55.7336	56.4734	54.9538	49.9021	70.2871	61.2375	70.9984	55.7203	60.4756	H2afy	0.240659	0.0747417	0.118151	0.466367	-0.31791	0.0268489	-0.349585	0.0236239	0.240659	0.118151	-0.229295	0.024044	0.259114	0.115764	-1.01189	-0.496969	-0.442668	0	8.59312	H2afy
Hdac7	39.0408	52.2253	42.0583	31.4144	32.5012	27.1941	37.1234	33.7881	32.2849	44.4415	30.3699	34.3988		22.9997	26.1585	21.5871	17.5597	20.1736	23.3463	20.9592	18.7988	33.4879	23.5818	20.3598	24.4153	Hdac7	0.179716	0.135527	0.262059	0.452256	-0.549265	0.0308095	-0.211946	0.208458	0.179716	0.262059	0.0184323	0.252894	0.175529	0.589601	-0.476619	-0.547627	-0.19186	8.26043	8.10896	Hdac7
Hif3a	25.4681	31.1692	28.5888	11.6423	11.4666	9.55697	7.86461	9.72588	13.7332	28.4087	10.8886	10.4412		2.16563	2.69917	3.09466	4.58162	5.9733	3.75849	3.62292	4.84725	6.90318	2.65315	4.77114	5.12445	Hif3a	-0.0605299	0.821345	0.103064	0.774911	-1.38351	0.000595431	0.846625	0.0389706	0.0605299	0.103064					-0.062066	-0.256039	-0.304891	0	9.69984	Hif3a
Inpp5d	43.3809	42.7761	51.0619	47.6158	41.8397	49.5718	31.9042	30.514	30.3426	45.7397	46.3424	30.9203		39.2232	36.6173	37.4534	61.0559	65.9402	65.4272	52.7964	50.4902	42.8068	37.7647	64.1411	48.6978	Inpp5d	-0.58378	0.00289236	-0.397392	0.0104186	0.018888	0.8729	0.764212	0.000107834	0.58378	0.397392	0.463417	0.00155289	-0.420419	0.142853	0.26864	0.49187	0.679087	0	69.3826	Inpp5d
Jak2	95.8306	96.0984	90.8582	71.5714	81.582	89.4847	77.1894	78.9077	66.425	94.2624	80.8794	74.174		61.3828	79.592	71.8487	109.298	114.842	117.771	61.0363	84.6664	69.8057	70.9412	113.97	71.8361	Jak2	-0.124858	0.359898	-0.665873	0.00454167	-0.22091	0.0702226	0.683959	0.00179856	0.124858	0.665873	0.14314	0.00845383	0.0773933	0.69168	0.516088	0.454613	0.358148	2.90986	44.1034	Jak2
Jazf1	8.87048	3.64005	7.5202	3.54163	3.38344	3.72042	3.83164	2.34798	1.92989	6.67691	3.5485	2.70317		5.62356	2.69917	3.38646	2.61525	2.86891	2.28237	1.55556	2.52538	2.73557	3.90306	2.58885	2.27217	Jazf1	-0.392555	0.22207	-0.188237	0.474013	-0.911972	0.117216	-0.592298	0.217597	0.392555	0.188237					0	0.0735513	0.203114	0	8.43806	Jazf1
Kif21b	186.684	225.734	198.002	182.263	173.008	157.051	154.976	147.843	144.193	203.473	170.774	149.004		175.351	217.514	202.062	165.851	161.254	160.484	114.965	99.9621	146.712	198.309	162.53	120.546	Kif21b	-0.19674	0.0532	-0.431113	0.039004	-0.25275	0.0759964	-0.287048	0.0450698	0.19674	0.431113	-0.204452	0.039713	-0.0551957	0.478867	-0.821368	-0.9365	-0.266893	0	31.9059	Kif21b
Lgals9	65.1604	85.1116	60.7859	101.23	92.1759	66.3423	101.941	103.777	124.944	70.3526	86.5826	110.221		60.6336	56.7754	65.3927	45.8755	52.785	59.0776	45.6198	35.3573	70.4269	60.9339	52.5793	50.468	Lgals9	0.348245	0.138409	-0.0591268	0.858233	0.299473	0.275404	-0.21275	0.140532	0.348245	0.0591268	-0.243569	0.0538427	0.118182	0.746695	-0.445843	-0.354927	-0.424533	0	16.0616	Lgals9
Lilrb4	0.374379	0.415909	0.245233	0.2	0.260396	0.203191	0.404943	0.509113	0.635005	0.345174	0.221196	0.516354		0.40784	0.391213	0.286145	1.04215	1.88535	0.618817	14.0778	34.1353	5.50535	0.361733	1.1821	17.9062	Lilrb4	1.22304	0.0130919	3.92103	0.120244	-0.642	0.0872718	1.70836	0.0934461	1.22304	3.92103					-0.000505333	-0.0941747	0.030658	0	10.1873	Lilrb4
Loh12cr1	2.11042	2.05278	1.43372	2.12934	2.06686	1.98729	1.80198	1.63037	2.70184	1.86564	2.06117	2.04473		1.38759	1.64744	1.0521	1.77626	2.28492	1.62632	1.23069	1.79216	1.31185	1.36238	1.89584	1.4449	Loh12cr1	-0.0115489	0.963204	-0.391861	0.164487	0.143789	0.425257	0.476706	0.112884	0.0115489	0.391861					0.139782	0.160988	0.116762	0	7.97388	Loh12cr1
Lpxn	9.23873	8.67467	9.10484	9.48392	11.2523	12.8193	9.34072	9.54647	8.20509	9.00608	11.1852	9.03076		5.71001	5.53299	5.46549	13.391	13.012	17.2544	8.76177	9.00216	8.53399	5.5695	14.5524	8.76597	Lpxn	-0.308668	0.109425	-0.731274	0.0131775	0.312617	0.089877	1.38564	0.00270316	0.308668	0.731274	0.955046	0.00161598	-0.344749	0.0939998	1.1819	1.62283	1.69628	0	9.16775	Lpxn
Lrrk2	0.216557	0.862328	0.353277	0.210758	0.2	0.203191	0.2	0.2	0.410891	0.477387	0.20465	0.270297		8.56281	3.66325	5.24665	4.47675	4.86679	4.50826	11.597	71.2647	32.7113	5.82424	4.61726	38.5244	Lrrk2	0.40139	0.403684	3.06066	0.124229	-1.22201	0.237454	-0.335031	0.4517	0.40139	3.06066	0		0.0853653	0.405773				0	28.1952	Lrrk2
Mbd6	13.5525	17.4294	12.5262	13.854	12.8138	9.35308	12.1612	12.3048	18.8132	14.5027	12.007	14.4264		11.9631	11.6973	10.1342	11.3722	10.7989	13.6227	14.7276	12.0369	19.7943	11.2649	11.9313	15.5196	Mbd6	0.264836	0.401698	0.379344	0.214107	-0.272453	0.284224	0.0829159	0.554175	0.264836	0.379344	-0.281424	0.0132999	-0.335707	0.111906	-0.146538	-0.345347	-0.231411	4.18243	0	Mbd6
Nfkbil1	0.426987	1.38315	0.53335	1.43652	0.933994	0.534524	0.642176	0.778215	0.834218	0.781163	0.968346	0.751537		0.78245	0.391213	0.833259	0.491564	0.594415	0.454805	0.905824	0.651599	0.742364	0.668974	0.513595	0.766595	Nfkbil1	-0.365679	0.462505	0.577835	0.0413251	0.3099	0.663823	-0.38132	0.34652	0.365679	0.577835	-0.00744985	0.932821	0.189751	0.480134	-0.0582358	-0.139091	0.0654253	0	27.3047	Nfkbil1
Pcsk9	0.979365	0.242302	1.21763	0.2	0.321632	0.458062	0.51038	0.307286	0.336186	0.813098	0.326565	0.384617		0.984163	0.449642	0.979156	0.858621	0.502205	0.290792	0.256083	0.549763	0.871793	0.804321	0.55054	0.559213	Pcsk9	0.236054	0.585004	0.0225516	0.973241	-1.31606	0.183475	-0.546924	0.354748	0.236054	0.0225516					-0.0205043	-0.297076	-0.0427803	3.7799	0	Pcsk9
Pelp1	8.42332	10.3859	8.42056	9.80368	11.0686	10.0157	10.8168	9.88285	14.2562	9.07661	10.296	11.652		6.08462	8.24995	7.25273	6.39069	6.15772	7.64793	7.25556	5.76377	8.45633	7.19577	6.73211	7.15855	Pelp1	0.178488	0.383326	0.0886092	0.66236	0.181859	0.185067	-0.0960896	0.583421	0.178488	0.0886092	-0.00552554	0.272228	-0.194986	0.610146	-0.293781	-0.247414	-0.510022	3.73997	0	Pelp1
Plcl1	3.74125	2.97042	4.27888	2.87546	3.90395	2.64996	4.30611	4.81475	4.44495	3.66352	3.14312	4.52194		1.53167	1.50137	0.906208	0.806184	2.25419	1.01713	9.26384	3.62521	1.75191	1.31308	1.35917	4.88032	Plcl1	0.524743	0.0292503	1.84425	0.200887	-0.221031	0.390897	0.0497664	0.930357	0.524743	1.84425	0.0063054	0.75368	-0.0201191	0.96926	-0.035437	-0.17738	-0.509611	0	7.54166	Plcl1
Ppap2a	3.373	2.27599	2.47814	1.62305	2.55675	3.18519	2.46096	2.61708	2.47772	2.70904	2.455	2.51859		2.30971	1.58901	2.07338	2.74634	3.88322	1.62632	5.12913	6.00818	0.975336	1.9907	2.75196	4.03755	Ppap2a	0.0368956	0.89594	0.55302	0.487565	-0.142064	0.676413	0.467183	0.328831	0.0368956	0.55302	0	#DIV/0!	0.0532693	0.109211				3.89625	0	Ppap2a
Prkd2	69.2112	87.7901	78.3971	63.4708	63.6704	50.9991	80.8006	70.7897	78.0292	78.4661	59.3801	76.5398		88.6141	100.656	96.0311	54.5538	45.2545	47.3858	55.1296	37.4348	70.9705	95.1003	49.0647	54.5116	Prkd2	0.366232	0.0289619	0.151879	0.617825	-0.402091	0.0486101	-0.954765	0.000512666	0.366232	0.151879					-1.50718	-1.06501	-0.819732	9.18642	8.80967	Prkd2
Psma6	49.8517	47.91	46.9563	45.031	48.2695	48.119	62.1646	62.7391	63.4119	48.2393	47.1399	62.7719		34.0651	38.4286	38.8759	35.965	30.9928	35.038	18.9804	22.3019	23.6254	37.1232	33.9986	21.6359	Psma6	0.413171	0.000150266	-0.652046	0.00387209	-0.0332612	0.463047	-0.126847	0.22234	0.413171	0.652046	0.0866214	0.200913	-0.131754	0.463094	0.231809	0.400419	-0.35016	3.43814	0	Psma6
Psmg1	6.81879	5.97135	7.95237	9.48392	6.69019	6.24364	9.10349	7.12455	9.25096	6.91417	7.47258	8.493		4.4421	5.06555	4.11594	3.16583	3.20702	4.64884	1.88043	2.50502	4.57346	4.5412	3.6739	2.9863	Psmg1	0.184667	0.451323	-0.29895	0.50872	0.112051	0.656743	-0.305762	0.197374	0.184667	0.29895	-0.12049	0.160521	-0.211182	0.424851	-0.0632733	0.298276	-1.19453	16.4962	47.3355	Psmg1
Ptprc	1630.84	1296.05	1159.99	533.417	707.967	754.062	655.379	702.912	601.336	1362.29	665.149	653.209		1053.41	1054.51	993.481	675.666	734.735	767.869	532.187	656.68	563.629	1033.8	726.09	584.165	Ptprc	-0.0261321	0.878543	-0.313773	0.0369522	-1.03429	0.01089	-0.509737	0.000795531	0.0261321	0.313773	-0.347659	0.0030713	0.374617	0.334423	-0.412293	-0.305697	-0.06715	4.41908	0	Ptprc
Pttg1	2.13673	2.97042	2.26205	8.97762	5.71041	6.24364	4.49063	3.9626	4.81847	2.4564	6.97723	4.4239		4.96079	6.00042	2.94877	3.32314	5.72741	6.66385	5.57214	3.58448	2.76146	4.63666	5.23813	3.97269	Pttg1	-0.657336	0.0704554	-0.398936	0.384942	1.50611	0.0123762	0.175967	0.676492	0.657336	0.398936	0.633709	0.0021846	-0.311735	0.0342429	0.176714	0.579152	0.0350217	3.46431	0	Pttg1
Ramp3	0.374379	0.862328	0.353277	0.956874	0.84214	0.458062	0.51038	0.935192	1.80538	0.529995	0.752359	1.08365		0.551921	1.44294	1.23448	1.09459	0.686624	1.01713	0.580954	0.244255	0.535277	1.07645	0.932781	0.453495	Ramp3	0.526407	0.464277	-1.04045	0.0428358	0.505442	0.377996	-0.206665	0.653592	0.526407	1.04045	-0.572157	0.0218205	2.49195	0.0209686	-0.275516	0.00534133	-0.368255	4.45842	0	Ramp3
Rel	144.44	140.864	122.947	24.8592	37.3695	40.6258	37.7296	38.4077	42.6191	136.084	34.2849	39.5855		78.5573	71.8794	77.7211	44.381	43.103	44.4336	54.9229	57.9649	94.2678	76.0526	43.9725	69.0519	Rel	0.2074	0.352536	0.651077	0.11837	-1.98885	0.000242471	-0.790394	0.000116454	0.2074	0.651077	-0.144899	0.0455901	-0.339885	0.271201	-0.103718	-0.578686	-0.375515	0	31.0628	Rel
Ripk2	7.97615	8.55066	7.70027	3.08863	4.91434	4.05175	4.25339	5.35296	3.54849	8.07569	4.01824	4.38495		11.2427	10.9377	9.22234	5.8401	6.6495	5.53919	8.11203	9.87795	9.77651	10.4676	6.0096	9.2555	Ripk2	0.125995	0.647979	0.623042	0.00800654	-1.00702	0.0022513	-0.800588	0.00329976	0.125995	0.623042					-0.652669	-0.248614	-0.277126	0	7.84894	Ripk2
Rnf123	29.1769	31.4172	23.6188	28.6964	29.6844	29.7428	19.8317	23.2034	20.3571	28.071	29.3745	21.1307		29.3104	30.5699	25.8181	26.1855	28.3495	29.1804	19.3348	20.0819	31.2358	28.5662	27.9051	23.5509	Rnf123	-0.475223	0.00170168	-0.244751	0.332251	0.0654859	0.607604	-0.0337768	0.713782	0.475223	0.244751					-0.305634	-0.389405	-0.184074	25.6108	46.997	Rnf123
Rnf146	30.2291	27.7219	34.7113	27.6039	25.6428	29.9977	26.3688	27.6436	24.8643	30.8874	27.7481	26.2922		31.1835	27.0057	30.2315	26.3691	25.1529	24.9161	23.4991	21.4669	17.0245	29.4736	25.4793	20.6635	Rnf146	-0.0777533	0.384877	-0.302244	0.0702876	-0.15463	0.261135	-0.210095	0.0408767	0.0777533	0.302244	-0.0261319	0.219383	0.0502559	0.697124	0.155853	-0.195464	-0.404632	0	9.42159	Rnf146
Rnls	0.348075	0.738323	0.53335	1.24999	0.780903	0.840369	0.352225	0.374562	0.610104	0.539916	0.957088	0.44563		0.350208	0.62493	0.395568	0.570219	0.594415	0.571957	0.521886	0.346091	0.483506	0.456902	0.578864	0.450494	Rnls	-1.10281	0.0388907	-0.361715	0.075966	0.825916	0.0878608	0.34134	0.226376	1.10281	0.361715					0.492785	0.887018	0.314066	3.40498	0	Rnls
Sh2b3	18.182	24.2497	17.1361	25.6054	29.0108	26.2001	26.3161	23.6519	26.2089	19.8559	26.9387	25.3923		26.1983	24.8731	21.1494	30.6951	36.1258	27.8918	43.9659	40.8565	37.9403	24.0736	31.5709	40.9209	Sh2b3	-0.0852901	0.320304	0.374243	0.0348576	0.440111	0.0447129	0.391142	0.0581802	0.0852901	0.374243					-0.146981	-0.218504	0.212548	10.2284	0	Sh2b3
Sik2	29.1506	27.6971	29.7412	19.3167	22.336	21.4595	22.494	22.1046	19.9337	28.863	21.0374	21.5108		21.8182	22.9741	25.8181	21.676	20.1736	19.3631	26.4524	21.7317	22.124	23.5368	20.4042	23.436	Sik2	0.0321039	0.713223	0.199862	0.141324	-0.456265	0.00194656	-0.206053	0.0838684	0.0321039	0.199862					-0.104562	-0.470131	-0.235533	8.49894	0	Sik2
Skap2	4.95123	5.42573	5.03518	2.68893	5.15929	5.19867	5.2814	5.57721	7.03472	5.13738	4.34896	5.96444		4.615	4.91948	5.68434	6.91505	8.61664	6.59356	18.3602	22.3019	9.67297	5.07294	7.37508	16.7784	Skap2	0.455716	0.178515	1.18587	0.067794	-0.240361	0.402542	0.539838	0.0307425	0.455716	1.18587					-0.0322893	0.157742	0.457773	0	7.45842	Skap2
Smad7	13.4736	19.2399	15.0473	12.2286	9.93571	7.54349	12.2402	8.29066	12.9115	15.9203	9.90259	11.1475		28.7053	26.1293	30.8516	10.9789	9.41579	14.5365	14.4618	7.47462	25.2303	28.5621	11.6437	15.7222	Smad7	0.170839	0.563021	0.433256	0.490751	-0.684988	0.0514104	-1.29455	0.00115284	0.170839	0.433256	-0.75678	0.000102962	0.504869	0.207778	-1.65311	-1.51835	-0.595961	0	8.88306	Smad7
Smurf1	28.7035	29.4084	21.89	16.3588	17.2534	18.8343	12.8992	11.6993	14.7044	26.6673	17.4822	13.101		18.3603	25.7495	20.8941	11.8441	9.63094	11.7951	10.8882	6.70066	12.9087	21.668	11.09	10.1658	Smurf1	-0.416212	0.0181051	-0.125535	0.663148	-0.609186	0.0214291	-0.966299	0.00984821	0.416212	0.125535					-0.895653	-0.724864	-0.516374	0	11.0858	Smurf1
Sp140	7.97615	7.45941	7.08802	5.99316	7.45564	6.67693	7.70645	7.32638	8.18019	7.50786	6.70858	7.73767		7.95767	9.06795	7.07036	6.99371	9.07769	8.37427	13.2804	14.4606	26.1622	8.032	8.14855	17.9677	Sp140	0.205893	0.103314	1.14079	0.0774719	-0.162395	0.18152	0.0207854	0.896561	0.205893	1.14079					0.138621	0.045379	-0.105003	0	15.9322	Sp140
Spata2	16.6827	16.983	18.6487	20.2227	14.4672	12.9468	16.5368	16.7225	17.4685	17.4381	15.8789	16.9093		12.5971	12.5153	13.6357	13.2337	12.2128	13.1072	13.7825	7.35241	13.6594	12.916	12.8512	11.5981	Spata2	0.0907066	0.668596	-0.148018	0.590824	-0.135138	0.534765	-0.00725667	0.899746	0.0907066	0.148018	0	#DIV/0!	0.0137605	0.915077	-0.289524	-0.288746	-0.276627	3.65815	0	Spata2
Spire1	0.216557	0.217501	0.209218	0.823639	0.689049	0.916831	0.958487	0.374562	0.535399	0.214425	0.80984	0.622816		0.2	0.654145	0.942682	2.6939	3.20702	0.665678	10.8291	14.1754	3.35683	0.598942	2.18887	9.4538	Spire1	-0.378831	0.372163	2.11071	0.0918559	1.91716	0.000844347	1.8697	0.119614	0.378831	2.11071	0		0.310798	0.313863				0	25.5164	Spire1
Spred2	60.794	67.2796	62.9108	51.2131	61.5272	44.9331	64.2734	62.8064	84.3293	63.6615	52.5578	70.4697		33.5752	28.3496	31.4352	24.1929	22.0485	26.1345	28.2835	23.0963	31.3394	31.12	24.1253	27.5731	Spred2	0.423097	0.101706	0.192712	0.267648	-0.276515	0.099633	-0.367296	0.0219668	0.423097	0.192712	-0.547091	0.0128278	0.54843	0.0596563	0.154141	-0.200193	-0.189435	0	7.62875	Spred2
Spry4	0.637416	1.45755	2.08198	5.43357	3.44468	3.3636	4.67514	4.6802	6.96001	1.39232	4.08061	5.43845		0.234943	0.478857	0.286145	0.439128	1.11694	0.2	3.50478	0.93674	0.2	0.333315	0.585354	1.54717	Spry4	0.414409	0.253263	1.40225	0.406825	1.5513	0.0278227	0.812424	0.425674	0.414409	1.40225	-0.00777371	0.792631	0.688671	0.0644759	0.023317	0.155641	0.178954	0	13.4451	Spry4
St7	5.18796	4.33448	6.7999	5.43357	9.93571	6.16718	9.76247	10.2641	7.18413	5.44078	7.17882	9.07023		5.47948	5.50377	4.62658	6.28581	5.94256	6.92158	8.4369	8.85959	5.27238	5.20328	6.38332	7.52296	St7	0.337392	0.325669	0.236993	0.384326	0.399933	0.330591	0.294886	0.0440666	0.337392	0.236993					0.0785907	0.139531	0.026218	0	7.8824	St7
Stat3	77.7073	93.6431	66.5843	92.8357	87.5219	77.3528	110.587	97.3188	99.6188	79.3116	85.9035	102.508		97.403	100.451	93.5874	81.9257	80.54	91.0366	85.1948	62.5068	86.6315	97.1472	84.5008	78.111	Stat3	0.254949	0.05323	-0.113438	0.492997	0.115185	0.507672	-0.201208	0.0302347	0.254949	0.113438	0.00613191	0.272228	0.114072	0.208627	-0.565341	-0.440167	-0.23447	0	21.2592	Stat3
Suds3	15.0255	15.2966	12.7423	14.1471	13.3343	13.2526	14.1645	12.4393	13.2352	14.3548	13.578	13.2797		10.3782	12.0186	12.1403	11.4246	10.6145	11.9123	10.2385	8.57445	8.27513	11.5124	11.3171	9.02934	Suds3	-0.0320543	0.630936	-0.325814	0.0333983	-0.0802606	0.416921	-0.0246794	0.789061	0.0320543	0.325814					-0.0011725	0.0734647	-0.0118163	3.75425	0	Suds3
Tfam	25.1262	24.4729	27.9045	26.2982	23.4077	27.1941	28.4248	27.3745	24.4658	25.8345	25.6333	26.7551		21.1555	25.6911	25.9276	18.8444	18.5753	22.1279	7.93483	13.4218	16.3256	24.258	19.8492	12.5608	Tfam	0.0617919	0.532826	-0.660155	0.0548194	-0.0112816	0.903159	-0.289384	0.084104	0.0617919	0.660155	-0.0053732	0.495025	-0.0275174	0.716123	-0.297697	-0.015682	-0.52417	4.59007	8.09323	Tfam
Thada	75.3137	81.7634	77.6408	54.6239	73.8663	64.1759	101.783	103.867	81.2415	78.2393	64.222	95.6303		129.014	134.574	114.779	60.1383	72.3026	66.505	97.7171	61.794	98.5389	126.122	66.3153	86.0167	Thada	0.5744	0.0261029	0.375275	0.193313	-0.284825	0.0752092	-0.927411	0.000954361	0.5744	0.375275	-0.0525153	0.221931	0.35691	0.140847	0.0402493	-0.0111997	0.062263	0	11.0954	Thada
Tmco4	8.97569	10.0387	9.03281	12.495	15.6307	11.443	12.9256	13.0448	13.7083	9.34908	13.1896	13.2262		11.041	10.0905	8.89408	10.4021	11.9977	12.7323	8.2597	6.88397	7.08439	10.0085	11.7107	7.40935	Tmco4	0.00400555	0.978536	-0.660406	0.00606324	0.496502	0.042198	0.226598	0.140133	0.00400555	0.660406	3.20343e-16	0.353387	0.118565	0.595669	-0.304818	-0.065046	-0.07183	0	67.6212	Tmco4
Tmem135	22.9693	26.457	23.0785	19.1834	17.8658	20.8223	16.2732	14.4576	13.9574	24.1683	19.2905	14.8961		18.4756	16.7514	14.2558	19.2639	17.8068	17.9104	16.5587	15.0512	13.2711	16.4943	18.3271	14.9603	Tmem135	-0.372961	0.0165612	-0.292834	0.0336334	-0.325224	0.026939	0.152011	0.234876	0.372961	0.292834					-0.0284795	0.164006	0.037801	0	7.63376	Tmem135
Tnfaip3	57.585	58.5248	50.7738	19.0502	24.7855	17.7383	27.924	25.3787	20.0583	55.6279	20.5247	24.4536		34.2668	37.3185	33.7331	36.0698	26.5053	31.1017	28.5493	26.8031	26.4987	35.1061	31.2256	27.2837	Tnfaip3	0.25269	0.282998	-0.194689	0.236718	-1.43845	0.00042319	-0.168993	0.262641	0.25269	0.194689	-0.0228529	0.556724	0.0938846	0.151835	1.18379	0.975434	1.8494	3.9374	20.8539	Tnfaip3
Tnip1	29.3348	29.6316	22.3582	16.9451	14.5897	17.1012	12.9783	12.686	12.1146	27.1082	16.212	12.593		21.8759	25.4281	23.5567	20.4175	16.6389	22.1045	14.4618	12.8312	17.5681	23.6203	19.7203	14.9537	Tnip1	-0.364439	0.0131343	-0.399177	0.0889429	-0.74167	0.0122678	-0.260345	0.111249	0.364439	0.399177	0.251216	0.00371054	0.00100576	0.995537	-0.616164	-0.871388	-0.623196	0	36.5315	Tnip1
Tubd1	3.24148	2.02798	1.86589	2.92875	3.04664	2.31862	3.83164	2.54981	3.37418	2.37845	2.76467	3.25188		2.42497	2.37781	2.10986	2.37928	1.23988	1.41545	1.79183	1.8329	1.15654	2.30421	1.6782	1.59376	Tubd1	0.234164	0.328023	-0.0744884	0.849179	0.217086	0.473969	-0.457355	0.16372	0.234164	0.0744884	-0.09437	0.255093	0.0551715	0.685009	-0.233363	0.234376	-0.163364	0	12.0533	Tubd1
Tyk2	13.3158	14.0317	11.7699	16.1723	15.4776	15.2406	12.3193	13.8073	13.9574	13.0391	15.6302	13.3613		11.9631	11.3759	11.4838	15.069	17.1614	18.4728	21.6384	14.9494	20.6485	11.6076	16.901	19.0788	Tyk2	-0.226271	0.018666	0.174859	0.398825	0.261484	0.0231523	0.542042	0.00627934	0.226271	0.174859					-0.597815	-0.165114	0.154434	0	17.6912	Tyk2
Ubac2	21.0754	20.4304	16.3438	19.743	17.7433	16.2346	18.5665	17.2159	22.5484	19.2832	17.907	19.4436		13.9226	14.9401	12.2862	13.8105	11.4137	12.4277	8.46644	7.78012	12.9863	13.7163	12.5506	9.7443	Ubac2	0.118772	0.463122	-0.365127	0.188965	-0.106822	0.486335	-0.128133	0.324798	0.118772	0.365127	-0.231977	0.0079	0.364152	0.074759	-0.485665	-0.447973	0.13063	4.56864	13.6258	Ubac2
Ubqln4	17.0772	23.5305	18.0725	15.8792	19.3661	20.5419	19.8581	17.3056	17.6179	19.5601	18.5957	18.2605		13.9803	16.693	16.7725	15.5409	17.1921	17.0435	12.5421	11.8739	12.8828	15.8152	16.5922	12.4329	Ubqln4	-0.0262442	0.845651	-0.416335	0.00234434	-0.0729404	0.713529	0.0691861	0.503672	0.0262442	0.416335	0	#DIV/0!	-0.446677	0.222743	-0.208682	-0.225575	-0.100919	0	10.2373	Ubqln4
Usp12	26.8885	27.7715	25.8877	20.8888	19.7335	19.1656	18.9355	17.1262	20.4318	26.8492	19.9293	18.8312		22.8556	23.237	20.2741	20.6272	21.6182	14.3256	67.5337	32.73	20.9592	22.1222	18.857	40.4076	Usp12	-0.081771	0.367463	1.09953	0.202872	-0.429988	0.000742533	-0.230398	0.256069	0.081771	1.09953					-0.346156	-0.412757	-0.36122	3.50524	18.5547	Usp12
Vwf	0.216557	0.217501	0.209218	0.2	0.2	0.203191	0.2	0.2	0.2	0.214425	0.201064	0.2		0.2	0.2	0.2	0.360473	0.963253	0.2	5.454	3.0753	0.561163	0.2	0.507909	3.03016	Vwf	-0.00765182	0.373901	2.57675	0.152889	-0.0928229	0.00911087	1.34457	0.255712	0.00765182	2.57675					0	-0.139283	0.058302	4.19586	0	Vwf
Wdr86	0.242861	0.415909	0.821468	0.770345	0.566577	0.509037	0.642176	0.867916	0.933824	0.493412	0.615319	0.814639		1.56049	0.887862	1.27095	0.570219	0.594415	0.7594	0.403752	0.42756	0.871793	1.23977	0.641345	0.567701	Wdr86	0.404825	0.168325	-0.175968	0.675553	0.318541	0.55386	-0.950896	0.0424606	0.404825	0.175968					-0.0149007	-0.349021	-0.209374	2.85265	0	Wdr86
Zbtb40	16.4196	10.3363	19.4411	10.0968	13.12	11.0862	15.6142	12.4169	12.7621	15.399	11.4343	13.5977		14.8736	10.4995	16.9914	10.9265	11.6903	13.3649	9.02758	8.65591	11.3555	14.1215	11.9939	9.67968	Zbtb40	0.249995	0.183912	-0.309269	0.10545	-0.429466	0.232662	-0.23559	0.356401	0.249995	0.309269					-0.133807	-0.159802	0.026805	0	16.8996	Zbtb40
Zfp36l1	223.903	203.413	170.775	119.483	94.7784	90.0709	91.9506	79.6925	118.818	199.364	101.444	96.8204		158.666	116.958	131.995	92.9636	89.761	117.255	112.661	76.3565	201.461	135.873	99.9932	130.16	Zfp36l1	-0.0673012	0.769147	0.380378	0.473448	-0.974718	0.00549747	-0.442355	0.0746066	0.0673012	0.380378	-0.059714	0.216703	-0.0987413	0.622702	0.044835	0.111741	0.142222	0	9.5688	Zfp36l1
Zfp90	6.29271	5.12811	5.68345	2.02275	3.41406	3.1597	5.01781	4.43353	3.39908	5.70143	2.8655	4.28347		3.89459	4.65655	3.09466	3.55911	4.59016	3.43046	12.04	6.37479	3.48626	3.88194	3.85991	7.30035	Zfp90	0.579992	0.0903285	0.919399	0.246864	-0.992534	0.00646253	-0.00820942	0.971594	0.579992	0.919399					0.0724493	-0.131419	0.108001	0	7.43063	Zfp90
Malat1	11525.8	8136.31	11117	3091.16	4919.64	3820.32	4061.92	5730.35	3614.53	10259.7	3943.7	4468.93		7877.1	6952.89	5544.89	4761.03	5648.15	5632.5	9417.06	10151.5	13792	6791.63	5347.23	11120.2	Malat1	0.180379	0.563384	1.05632	0.014018	-1.37936	0.00611321	-0.344966	0.122213	0.180379	1.05632	0.00563773	0.707999	0.118453	0.12308	-0.586235	-0.10892	-0.0202967			Malat1
B2m	2074.61	2154.12	1794.5	2235.23	1963	2696.51	1808.44	1918.72	1727.61	2007.74	2298.25	1818.26		3064.63	2940.76	3418.07	3234.15	2704.94	3784.88	2235.01	1880.57	2474.75	3141.15	3241.33	2196.78	B2m	-0.33798	0.0957385	-0.561197	0.0427618	0.194962	0.293187	0.04529	0.784771	0.33798	0.561197	0.222693	0.0326043	-0.0680453	0.502999	0.234733	0.11847	0.169567			B2m
Gm10925	1948.98	1950.03	2422.45	2188.25	2313.06	2557.56	1769.43	2133.03	2255.87	2107.15	2352.96	2052.78		2515.77	2145.36	2751.58	2426.74	2365.71	1945.03	1617.84	2027.09	1847.36	2470.9	2245.82	1830.76	Gm10925	-0.196896	0.174268	-0.294801	0.0969842	0.15918	0.268298	-0.137792	0.387833	0.196896	0.294801										Gm10925
Actb	2501.46	2212.97	2198.26	1946.08	1933.09	2202.83	1932.38	1793.09	2144.31	2304.23	2027.33	1956.59		1764.27	1753.36	1906.03	1410.98	1415.92	1447.21	1513.65	1114.37	1755.36	1807.89	1424.7	1461.13	Actb	-0.0512378	0.627204	0.0364191	0.855242	-0.184702	0.104155	-0.343642	0.00161378	0.0512378	0.0364191					-0.469543	-0.119067	-0.269753			Actb
Msn	2219.78	2181.77	1819.2	1803.31	1759.33	1874.4	1417.48	1408.43	1456.38	2073.58	1812.35	1427.43		1871.82	1832.59	1748.86	1383.77	1359.45	1237.88	911.842	854.853	1321.77	1817.75	1327.04	1029.49	Msn	-0.344438	0.000462698	-0.366279	0.125205	-0.194267	0.11891	-0.453951	0.00106155	0.344438	0.366279					-0.252953	-0.330533	-0.32394			Msn
Lars2	1327.19	1456.11	1164.74	2224.44	1057.87	881.956	1352.92	956.16	841.637	1316.01	1388.09	1050.24		1147.29	1076.69	872.97	909.14	966.95	1115.74	2004	878.031	2702.96	1032.32	997.277	1861.66	Lars2	-0.40238	0.493485	0.900526	0.181563	0.0769229	0.874906	-0.0498191	0.750167	0.40238	0.900526	-0.0275491	0.386539	-0.316943	0.223565	0.0678305	0.196553	-0.260883			Lars2
Cd3e	1966.21	1960.94	1506.05	1215.53	1399.05	1252.51	1260.56	1567.18	1440.59	1811.07	1289.03	1422.78		1407.7	1257.91	1367.23	1302.41	1165.08	1376.68	639.394	506.96	922.432	1344.28	1281.39	689.595	Cd3e	0.142426	0.272251	-0.89389	0.0125498	-0.490555	0.0324995	-0.0691221	0.456905	0.142426	0.89389					0.186762	-0.42137	0.209107			Cd3e
Ywhaz	1523.96	1605.22	1471.88	1209.96	1452.08	1680.14	1342.09	1560.05	1571.7	1533.69	1447.39	1491.28		1362.12	1285.34	1358.44	1136.79	1092.11	1124.5	679.589	782.956	932.812	1335.3	1117.8	798.453	Ywhaz	0.0430963	0.791019	-0.485386	0.0129021	-0.0835489	0.574081	-0.256498	0.00154852	0.0430963	0.485386	-0.0597451	0.228437	0.135118	0.210917	0.0608592	0.0514067	-0.13445			Ywhaz
Pabpc1	1060.99	1192.45	1015.28	1402.99	1509.24	1598.94	1139.99	1173.17	1089.16	1089.58	1503.72	1134.11		1013.87	1136.87	937.165	990.574	977.215	926.985	540.722	638.349	642.425	1029.3	964.925	607.165	Pabpc1	-0.406981	0.00389966	-0.668327	0.000743776	0.46477	0.00594729	-0.0931777	0.35289	0.406981	0.668327	0.112441	5.9149e-05	-0.289994	0.118738	0.03341	0.211093	0.0345333			Pabpc1
Tcf7	1423.27	1514.1	1220.96	557.4	906.801	489.76	1288.55	1318.75	1167.55	1386.11	651.32	1258.29		966.758	1047.09	911.851	451.158	494.868	534.081	442.345	248.602	560.368	975.234	493.369	417.105	Tcf7	0.95002	0.0114854	-0.242257	0.462618	-1.0896	0.00915162	-0.983081	0.000469284	0.95002	0.242257	-0.372274	0.000379749	0.252128	0.0548648	-0.53987	-1.0862	-2.47858			Tcf7
Ikzf1	1393.42	1330.32	1187.18	1030.3	1079.39	1135.76	952.527	1042.83	1008.58	1303.64	1081.82	1001.31		1011.08	943.264	990.527	886.094	827.836	855.757	395.062	493.803	564.613	981.622	856.562	484.493	Ikzf1	-0.111567	0.116169	-0.822084	0.00201377	-0.269088	0.0312951	-0.19661	0.00880966	0.111567	0.822084	-0.198974	0.0062871	0.120506	0.156481	-0.395823	-0.631143	-0.456077			Ikzf1
Lcp1	857.586	731.601	783.42	1221.79	1124.01	1410.76	1052.48	996.704	1168.05	790.869	1252.19	1072.41		791.094	684.773	879.681	940.445	872.158	898.189	629.175	769.086	733.673	785.183	903.597	710.645	Lcp1	-0.223591	0.140896	-0.346551	0.014238	0.662938	0.00734707	0.202651	0.118565	0.223591	0.346551	-0.24021	0.0114184	0.113254	0.243541	0.25773	0.483263	0.372707			Lcp1
Eef1a1	977.952	1036.95	801.896	1404.06	1038.34	1033.38	875.136	833.763	829.161	938.933	1158.59	846.02		1216.07	1372.11	1153.64	936.171	877.138	887.528	556.995	797.193	628.861	1247.27	900.279	661.016	Eef1a1	-0.453605	0.0647548	-0.445686	0.0311774	0.303274	0.195786	-0.470334	0.00677605	0.453605	0.445686	-0.0176604	0.982579	0.0162703	0.793233	-0.330892	0.0940633	-0.467117			Eef1a1
Mki67	125.291	247.435	205.637	573.095	980.284	873.469	1240.71	1113.63	1104.15	192.787	808.949	1152.83		8.93742	12.5737	13.5993	57.2805	90.1298	87.9203	128.196	332.332	139.956	11.7035	78.4435	200.161	Mki67	0.511059	0.0567786	1.35144	0.143502	2.06904	0.00834129	2.74472	0.00336016	0.511059	1.35144					2.14517	1.71988	-0.40791			Mki67
Prrc2c	1064.75	1167.83	1061.2	787.923	1154.75	1008.88	1158.42	1147.18	1091.18	1097.93	983.85	1132.26		812.418	878.992	801.991	749.025	758.034	820.564	672.826	632.422	712.55	831.134	775.874	672.599	Prrc2c	0.202691	0.243683	-0.206075	0.0328789	-0.158272	0.366839	-0.0992577	0.169143	0.202691	0.206075					0.35369	0.13117	-0.192763			Prrc2c
Vcam1	0.926757	1.38315	1.72183	0.2	0.2	0.432575	0.2	0.217585	0.261481	1.34391	0.277525	0.226355		10.263	13.6839	10.7907	186.694	406.009	17.2778	2314.66	871.737	23.8584	11.5792	203.327	1070.09	Vcam1	-0.294028	0.555571	2.39585	0.270302	-2.27575	0.0118056	4.13419	0.163591	0.294028	2.39585	0	#DIV/0!	0.0316174	0.614066	-0.104876	-0.303972	-0.073175			Vcam1
Mbnl1	948.413	1125.42	968.103	645.708	746.699	918.072	681.264	737.043	640.556	1013.98	770.159	686.288		1090.18	1102.86	951.973	888.296	766.425	799.641	425.57	557.939	534.637	1048.34	818.121	506.049	Mbnl1	-0.166344	0.375939	-0.693037	0.00465357	-0.396797	0.0662495	-0.357718	0.0189991	0.166344	0.693037	-0.649327	0.00336271	0.164801	0.145696	-0.0753783	-0.0412433	0.265243			Mbnl1
Cd74	21.0491	59.244	31.8301	15.746	11.3748	6.24364	6.81024	13.4485	11.1933	37.3744	11.1215	10.484		280.962	155.959	186.67	243.142	240.8	204.533	924.128	664.786	1528.73	207.864	229.492	1039.21	Cd74	-0.0851572	0.859067	2.17898	0.0341902	-1.74871	0.0881703	0.142806	0.614254	0.0851572	2.17898	0.919674	0.00635511	-0.407288	0.00929733	0.078987	-0.337851	-1.01512			Cd74
Hsp90ab1	846.723	602.958	819.147	901.119	958.086	985.026	1093.5	962.775	1023.74	756.276	948.077	1026.67		632.778	411.791	761.067	486.055	432.657	576.654	342.817	404.432	386.337	601.879	498.455	377.862	Hsp90ab1	0.114898	0.156655	-0.399606	0.0581173	0.326092	0.0768546	-0.272009	0.401597	0.114898	0.399606	-0.0375565	0.272228	-0.213702	0.158704	0.286555	0.474223	0.173993			Hsp90ab1
Eif4g2	824.838	858.062	876.554	745.874	854.505	857.616	983.42	993.789	965.198	853.151	819.332	980.803		620.301	646.852	689.066	609.071	551.454	572.812	425.334	463.558	504.066	652.073	577.779	464.319	Eif4g2	0.259515	0.0127915	-0.315401	0.0159621	-0.058354	0.442631	-0.174517	0.046803	0.259515	0.315401					0.214932	0.0350033	0.01787			Eif4g2
Srrm2	908.194	964.012	966.591	762.182	938.337	971.467	845.192	921.737	844.774	946.266	890.662	870.568		762.019	758.16	770.732	763.864	794.333	807.537	657.911	719.024	650.502	763.637	788.578	675.812	Srrm2	-0.0329217	0.787752	-0.222631	0.0111402	-0.0873671	0.457497	0.0463667	0.137414	0.0329217	0.222631	-1.60171e-16	0.353387	-0.0674484	0.439825	0.306928	0.245577	0.275703			Srrm2
Il7r	361.735	336.297	263.476	529.42	398.755	518.433	78.4283	121.202	104.076	320.503	482.203	101.235		377.237	421.812	284.02	1086.27	836.289	855.265	96.7425	152.408	114.743	361.023	925.941	121.298	Il7r	-2.25193	0.000949516	-2.93237	0.00060489	0.589304	0.0341724	1.35883	0.00329212	2.25193	2.93237	0.312888	0.00266123	0.0118985	0.964205	0.639712	0.99875	1.29232			Il7r
Cd4	948.202	966.963	828.943	245.23	220.619	188.324	249.921	269.544	194.345	914.703	218.058	237.937		741.617	708.32	724.228	151.194	141.583	158.657	205.101	95.6239	224.913	724.722	150.478	175.213	Cd4	0.12587	0.515564	0.219557	0.574425	-2.06859	0.000113261	-2.26787	7.51929e-07	0.12587	0.219557					-2.04374	-1.42149	-2.92275			Cd4
Ahnak	49.3782	197.783	84.5916	561.876	465.563	671.229	83.9637	149.973	92.6215	110.584	566.223	108.853		101.639	90.5475	67.9095	992.672	1034.66	659.949	234.074	524.089	347.767	86.6987	895.761	368.643	Ahnak	-2.37899	0.0019022	-1.28089	0.0222958	2.35622	0.0035994	3.36903	0.00244032	2.37899	1.28089	0.0374412	0.272228	0.0255909	0.711268	1.17789	1.71792	2.75175			Ahnak
Eef2	694.082	816.718	591.642	1020.92	840.635	794.943	790.312	723.274	772.186	700.814	885.501	761.924		811.842	921.791	721.273	652.935	642.126	613.042	477.372	416.224	625.367	818.302	636.034	506.321	Eef2	-0.216847	0.160478	-0.329052	0.10946	0.337462	0.123289	-0.363529	0.0369462	0.216847	0.329052	-0.00187657	0.251082	-0.0975338	0.635335	-0.161903	-0.08469	-0.145367			Eef2
Ly6e	279.641	466.552	276.01	827.334	558.642	613.093	453.072	472.605	482.879	340.734	666.356	469.519		501.838	424.967	417.443	920.047	781.27	925.321	781.214	519.792	740.766	448.083	875.546	680.59	Ly6e	-0.505111	0.0754406	-0.363396	0.106586	0.967647	0.034506	0.966419	0.00141007	0.505111	0.363396	0.428759	0.00151805	-0.462871	0.0374334	0.430947	0.45626	0.47915			Ly6e
Rasgrp1	946.493	799.333	833.733	310.169	358.951	355.418	346.238	381.177	346.917	859.853	341.512	358.111		421.181	494.673	510.051	216.609	206.99	237.031	118.627	155.117	171.796	475.302	220.21	148.513	Rasgrp1	0.068467	0.442319	-0.568291	0.0164356	-1.33215	0.000388652	-1.10996	0.000899244	0.068467	0.568291	-0.619127	0.000180741	1.32273	0.00173237	-1.69183	-1.78119	-1.34675			Rasgrp1
Atp5b	634.846	702.906	632.267	698.282	698.751	706.325	813.93	834.256	820.122	656.673	701.119	822.769		460.832	487.691	452.604	384.118	375.795	418.242	277.282	265.12	362.678	467.042	392.718	301.693	Atp5b	0.230828	4.96295e-05	-0.380413	0.0523778	0.0944845	0.128803	-0.250059	0.0113792	0.230828	0.380413	0.0443119	0.164819	0.151055	0.68918	0.07117	0.182393	-0.104593			Atp5b
Tmsb4x	626.903	512.384	469.985	988.148	718.683	755.872	575.063	533.153	670.637	536.424	820.901	592.951		768.791	759.738	849.991	820.05	719.244	812.387	501.412	551.116	446.858	792.84	783.894	499.796	Tmsb4x	-0.469295	0.071591	-0.64932	0.00302009	0.613835	0.0420043	-0.0163711	0.846341	0.469295	0.64932										Tmsb4x
Ets1	884.784	838.221	714.38	475.913	434.7	425.405	459.451	426.768	373.312	812.462	445.34	419.844		572.466	664.264	550.282	483.617	437.729	407.464	245.681	218.438	335.368	595.671	442.936	266.496	Ets1	-0.0850536	0.436418	-0.732987	0.0133425	-0.867394	0.00230686	-0.427416	0.0209013	0.0850536	0.732987					-0.767	-0.26809	-0.211273			Ets1
Rpl4	520.872	558.961	474.631	638.806	673.858	689.885	557.191	553.829	520.605	518.155	667.517	543.875		797.088	876.801	739.328	589.644	546.413	624.78	242.875	332.841	348.699	804.406	586.946	308.138	Rpl4	-0.295528	0.00291913	-0.929648	0.00222589	0.365421	0.00647277	-0.454696	0.00901564	0.295528	0.929648	0.637631	0.00364367	-0.123645	0.117794	0.204175	0.210323	0.01599			Rpl4
Hnrnpa2b1	639.265	530.241	657.117	445.003	659.713	715.984	742.418	741.976	908.024	608.874	606.9	797.473		372.684	298.643	424.847	330.58	309.527	373.677	189.508	291.251	250.747	365.391	337.928	243.835	Hnrnpa2b1	0.393977	0.127558	-0.470809	0.0551266	-0.00468643	0.983832	-0.112726	0.541469	0.393977	0.470809	0.00980072	0.968342	0.103548	0.266838	0.0745667	0.326163	-0.0419767			Hnrnpa2b1
Top2a	124.817	203.487	236.718	398.53	590.853	651.553	813.798	801.156	758.092	188.341	546.978	791.016		9.39848	12.1355	15.4959	39.1112	67.016	58.4449	55.8679	129.413	82.9557	12.3433	54.8574	89.4122	Top2a	0.532222	0.035375	0.704787	0.207509	1.53814	0.0125247	2.15196	0.00729328	0.532222	0.704787	-0.583959	0.0236243	0.0461649	0.898272	0.922347	0.963786	-1.36845			Top2a
Smc4	536.655	572.205	470.381	231.507	541.833	383.912	820.441	836.454	712.97	526.413	385.751	789.955		534.083	695.962	534.197	157.303	179.573	202.495	303.891	250.68	328.457	588.081	179.79	294.343	Smc4	1.0341	0.0143682	0.71118	0.0122659	-0.448527	0.210557	-1.7097	0.00181819	1.0341	0.71118	-0.650339	0.000701946	0.292873	0.150015	-0.174646	-0.266843	-1.80544			Smc4
Spnb2	713.284	634.381	602.483	681.175	810.782	729.824	822.602	786.221	737.672	650.049	740.594	782.165		506.823	505.717	513.443	468.017	455.71	433.963	375.599	302.636	526.354	508.661	452.563	401.53	Spnb2	0.0787915	0.408817	-0.172613	0.486348	0.188133	0.145205	-0.168584	0.00541149	0.0787915	0.172613					-0.520578	-0.425443	-0.9995			Spnb2
Lef1	767.864	688.125	797.718	486.892	556.346	416.714	722.332	665.82	717.452	751.236	486.651	701.868		420.432	436.887	393.37	177.885	173.856	173.769	183.512	97.7421	250.204	416.896	175.17	177.153	Lef1	0.528314	0.0082096	0.0162385	0.96633	-0.626379	0.00699788	-1.25093	4.57138e-05	0.528314	0.0162385	-0.601927	0.00150113	0.309516	0.0510022	-0.524553	-1.09989	-2.1558			Lef1
Wnk1	724.2	774.358	741.283	405.005	568.746	505.664	627.676	632.743	579.672	746.614	493.139	613.364		592.493	614.833	636.617	473.863	485.462	454.418	593.794	516.777	488.017	614.648	471.248	532.863	Wnk1	0.314749	0.0762849	0.177277	0.133953	-0.598369	0.00708355	-0.383273	0.000783544	0.314749	0.177277					-0.370675	-0.555703	-0.344697			Wnk1
Tubb5	503.906	530.861	512.662	576.159	586.474	579.45	743.34	707.621	774.776	515.81	580.694	741.912		321.535	292.274	303.679	274.421	273.196	292.444	252.975	199.517	353.074	305.83	280.02	268.522	Tubb5	0.35347	0.00119935	-0.06049	0.81268	0.17094	0.00158292	-0.127197	0.0706483	0.35347	0.06049	-0.120696	0.142758	0.0983554	0.245368	-0.022295	0.0562133	-0.339633			Tubb5
Ncl	560.696	579.843	489.144	483.587	731.267	704.897	727.788	755.499	740.138	543.228	639.917	741.142		442.159	473.814	388.008	385.167	382.833	389.375	227.96	341.558	309.275	434.66	385.792	292.931	Ncl	0.211864	0.269023	-0.39726	0.0517292	0.236328	0.310017	-0.172066	0.123666	0.211864	0.39726	0.0887543	0.0905689	-0.0399636	0.273287	1.17986	0.95546	0.465587			Ncl
Arhgdib	882.259	711.413	624.956	595.798	612.101	568.872	642.727	618.884	655.223	739.543	592.257	638.945		669.807	607.296	648.142	499.767	460.105	458.143	318.629	277.259	496.197	641.748	472.672	364.028	Arhgdib	0.109467	0.0474248	-0.376789	0.187966	-0.320409	0.127013	-0.441169	0.00176388	0.109467	0.376789					-0.549275	-0.25675	-0.487593			Arhgdib
Ccr9	745.296	657.768	756.373	478.818	548.569	476.048	687.327	689.322	677.759	719.812	501.145	684.803		26.0542	6.93529	14.8394	255.045	204.131	499.311	164.611	123.303	273.19	15.943	319.496	187.035	Ccr9	0.45046	0.00156511	-0.772491	0.261794	-0.522393	0.00505612	4.32481	0.0292173	0.45046	0.772491					1.6023	1.44604	-2.55891			Ccr9
Arid1a	658.125	774.631	697.921	478.631	526.493	486.829	535.445	536.898	497.945	710.226	497.318	523.429		580.131	583.895	579.899	531.308	450.945	478.95	359.621	293.349	443.571	581.308	487.068	365.514	Arid1a	0.0738258	0.251949	-0.414197	0.0697791	-0.514109	0.00463427	-0.255182	0.0161903	0.0738258	0.414197					-0.392552	-0.77162	-0.317227			Arid1a
H2-K1	307.944	343.34	247.594	199.077	141.655	211.288	125.743	120.753	97.9006	299.626	184.007	114.799		656.494	698.767	709.893	542.11	427.924	610.581	379.439	313.024	363.739	688.385	526.872	352.067	H2-K1	-0.680648	0.0401774	-0.581601	0.0372566	-0.703405	0.0304832	-0.385764	0.0441406	0.680648	0.581601	-0.00756473	0.272228	0.085074	0.199896	-1.08486	-0.673107	-0.02613			H2-K1
Shisa5	494.279	525.901	352.973	550.072	358.216	413.961	186.159	213.28	222.085	457.718	440.75	207.174		734.24	680.887	644.313	591.453	555.388	686.988	280.826	248.582	464.176	686.48	611.276	331.194	Shisa5	-1.08911	0.0157678	-0.884146	0.0227352	-0.054498	0.838293	-0.167393	0.185948	1.08911	0.884146					-0.658951	-0.472167	-0.23388			Shisa5
Myh9	626.955	599.436	448.304	658.498	687.238	690.624	511.432	532.435	583.631	558.232	678.787	542.499		518.782	595.668	491.194	458.342	458.599	490.688	314.376	323.248	439.921	535.215	469.21	359.182	Myh9	-0.323338	0.00456171	-0.38552	0.058249	0.282095	0.0996302	-0.189884	0.116514	0.323338	0.38552	-0.447404	5.67958e-05	0.0950813	0.642937	-0.50566	-0.15329	-0.114033			Myh9
Akap13	564.221	653.403	567.008	505.545	570.675	481.197	540.427	596.997	554.322	594.877	519.139	563.915		643.498	753.369	630.817	549.503	522.592	479.559	536.203	487.754	557.028	675.895	517.218	526.995	Akap13	0.119358	0.23032	0.0270168	0.752258	-0.196472	0.128562	-0.386026	0.0224976	0.119358	0.0270168					-0.146564	-0.240033	-0.01893			Akap13
Hsp90b1	431.808	293.689	443.478	472.262	543.946	978.145	521.29	435.648	538.634	389.658	664.784	498.524		308.539	215.323	323.047	407.557	396.05	548.514	402.179	407.079	468.913	282.303	450.707	426.057	Hsp90b1	-0.415224	0.360675	-0.0811432	0.668996	0.770678	0.171159	0.674946	0.0473576	0.415224	0.0811432	0.132852	0.195364	-0.106296	0.297179	1.5048	1.43387	0.989623			Hsp90b1
Stk17b	705.367	611.589	669.83	381.023	415.166	532.808	336.828	349.199	374.607	662.262	442.999	353.545		504.921	488.977	541.637	429.266	408.437	430.308	328.936	294.795	291.388	511.845	422.67	305.04	Stk17b	-0.325411	0.131561	-0.470536	0.00108172	-0.580098	0.0148597	-0.276174	0.00650566	0.325411	0.470536	-0.220002	0.00184469	0.321901	0.0244888	0.0351217	0.13174	0.48584			Stk17b
Tcf20	685.481	602.759	672.243	388.644	404.725	412.024	398.429	407.325	332.922	653.494	401.798	379.559		424.322	403.874	474.853	301.95	290.747	312.196	214.818	208.194	248.444	434.35	301.631	223.818	Tcf20	-0.082147	0.414579	-0.430455	0.00501781	-0.701705	0.000692513	-0.526074	0.00379634	0.082147	0.430455	-0.0349019	0.231528	0.0181158	0.960477	-0.440384	-0.530888	-0.662015			Tcf20
Anp32e	263.333	269.731	295.962	290.663	455.49	418.422	599.999	650.347	709.932	276.342	388.192	653.426		119.505	117.746	129.113	108.642	118.653	130.282	80.2332	110.777	127.79	122.122	119.193	106.267	Anp32e	0.751255	0.0109727	-0.165605	0.444482	0.490316	0.0929739	-0.0350231	0.70428	0.751255	0.165605	-0.124871	0.0865628	-0.0811657	0.707051	0.46819	0.923104	-0.692883			Anp32e
Eif3a	568.377	538.45	539.673	477.272	708.702	707.064	657.936	680.576	592.795	548.833	631.012	643.769		385.737	429.554	446.038	427.745	409.328	404.558	331.358	403.047	325.713	420.443	413.877	353.372	Eif3a	0.0288748	0.882847	-0.228014	0.0795217	0.2013	0.348706	-0.0227081	0.751215	0.0288748	0.228014	0.0107525	0.495025	-0.13484	0.346223	1.13123	0.706807	0.471587			Eif3a
Ctsb	100.328	85.7812	75.0837	91.2902	76.7137	88.1084	66.9884	60.8778	66.5744	87.0645	85.3708	64.8135		62.1609	64.2836	62.4383	173.061	301.412	96.8942	1202.39	633.583	95.2255	62.9609	190.456	643.734	Ctsb	-0.397447	0.0132249	1.75701	0.23578	-0.0283418	0.85263	1.59693	0.0995009	0.397447	1.75701	0.00132455	0.495025	-0.0266437	0.909225	-0.0664343	0.098028	-0.23613			Ctsb
Serbp1	623.43	578.752	543.31	477.325	672.878	717.437	639.063	671.247	612.144	581.831	622.547	640.818		420.605	429.145	464.385	414.295	383.663	407.3	211.658	251.596	268.945	438.045	401.753	244.066	Serbp1	0.0417319	0.821131	-0.719034	0.00122849	0.0975825	0.626235	-0.124771	0.0898416	0.0417319	0.719034					0.505798	0.517417	0.306873			Serbp1
Itga4	226.297	285.876	232.9	342.758	426.617	394.107	348.057	450.471	371.918	248.358	387.827	390.149		370.436	459.645	346.682	621.263	679.809	621.148	450.113	541.075	584.157	392.255	640.74	525.115	Itga4	0.00860894	0.955856	-0.287107	0.0585912	0.642995	0.0106454	0.707949	0.00327656	0.00860894	0.287107	-0.00761346	0.804631	-0.657233	0.0441699	-2.10502	-1.91306	-1.45425			Itga4
Rod1	599.626	645.318	671.091	398.077	455.582	485.58	362.686	392.614	337.653	638.678	446.413	364.318		636.697	635.079	602.258	516.101	499.571	432.651	346.745	411.866	317.507	624.678	482.774	358.706	Rod1	-0.293182	0.0530288	-0.428548	0.0304283	-0.516709	0.00437169	-0.371764	0.00702347	0.293182	0.428548					-0.143122	0.134227	-0.09285			Rod1
Jak1	679.378	652.659	558.761	468.772	481.301	509.972	391.418	379.607	355.358	630.266	486.681	375.461		566.069	675.687	574.574	525.251	507.624	513.111	254.895	290.721	346.059	605.443	515.329	297.225	Jak1	-0.374314	0.00233896	-0.793936	0.0012802	-0.372983	0.0203994	-0.232499	0.0645295	0.374314	0.793936	-0.315406	0.227047	0.323495	0.0866673	-0.449578	-0.328277	-0.04288			Jak1
Gm15500	400.191	368.092	314.941	324.638	358.584	370.531	281.5	273.424	260.085	361.075	351.251	271.67		594.943	680.975	555.242	363.615	317.549	362.782	119.07	153.528	167.965	610.387	347.982	146.854	Gm15500	-0.37065	0.00620772	-1.24463	0.000666866	-0.0397946	0.746893	-0.81071	0.0028209	0.37065	1.24463										Gm15500
Rapgef6	622.904	611.737	583.179	310.195	334.794	357.355	246.468	263.153	240.861	605.94	334.114	250.161		573.734	651.468	602.841	336.427	299.445	362.805	175.952	193.224	241.17	609.348	332.893	203.448	Rapgef6	-0.417487	0.00521594	-0.710394	0.00846143	-0.858833	0.000112999	-0.87221	0.000692989	0.417487	0.710394	-0.633221	0.0323205	0.422259	0.180353	-0.165353	-0.16376	-0.256903			Rapgef6
Laptm5	474.709	511.095	419.852	815.769	487.547	523.658	390.284	354.872	385.838	468.552	608.991	376.998		416.139	378.516	396.105	546.278	512.08	555.122	622.825	324.551	480.122	396.92	537.827	475.833	Laptm5	-0.691864	0.0906265	-0.176687	0.516039	0.378213	0.260503	0.438294	0.00116706	0.691864	0.176687	-0.0103569	0.272228	0.17127	0.449255	-0.057165	-0.08448	-0.102623			Laptm5
Macf1	573.848	432.178	569.781	364.662	416.697	420.614	340.65	336.349	284.787	525.269	400.657	320.595		620.791	515.094	666.525	387.474	448.302	399.497	445.919	658.879	457.471	600.804	411.758	520.757	Macf1	-0.321616	0.0346192	0.338813	0.202584	-0.390687	0.0670748	-0.545097	0.0176287	0.321616	0.338813					0.0199683	-0.0179	-0.139623			Macf1
Tox	500.618	471.388	449.564	247.415	410.696	327.815	516.044	581.457	679.776	473.857	328.642	592.426		121.436	116.899	114.597	68.4495	84.1362	102.517	133.689	76.214	173.478	117.644	85.0344	127.794	Tox	0.850118	0.0169826	0.5877	0.225913	-0.527935	0.0424137	-0.468307	0.0315111	0.850118	0.5877					0.128742	-0.069653	-0.960037			Tox
Serinc3	173.69	243.69	190.475	378.971	343.489	402.594	274.277	304.259	257.395	202.618	375.018	278.644		210.132	198.087	172.335	704.768	600.97	471.288	457.762	480.32	375.129	193.518	592.342	437.737	Serinc3	-0.428539	0.0118188	-0.436367	0.10735	0.888199	0.00317579	1.61396	0.00432261	0.428539	0.436367	0.719323	0.0346893	-0.107018	0.293951	0.693415	1.18033	1.28121			Serinc3
Kbtbd11	408.398	360.155	362.049	170.618	191.287	175.759	277.73	210.297	183.936	376.867	179.221	223.988		603.098	561.253	596.604	353.705	238.894	191.389	234.93	116.602	250.463	586.985	261.329	200.665	Kbtbd11	0.321678	0.192709	-0.38108	0.397498	-1.07232	0.000309507	-1.16745	0.00284809	0.321678	0.38108					-0.651096	-0.553375	0.088541			Kbtbd11
Bcl11b	598.81	575.156	517.488	273.076	331.272	229.537	332.821	352.159	302.069	563.818	277.962	329.016		378.505	347.169	315.679	195.425	191.284	176.112	146.743	96.8867	200.633	347.118	187.607	148.087	Bcl11b	0.243273	0.195453	-0.341264	0.265132	-1.02034	0.00168876	-0.887712	0.00111546	0.243273	0.341264	-0.120943	0.0275716	-0.579738	0.0333643	-1.23428	-1.56627	-1.64442			Bcl11b
Ywhae	358.789	339.248	347.283	480.71	479.311	480.254	528.407	539.679	588.362	348.44	480.091	552.149		155.496	159.64	194.183	199.908	191.376	180.4	191.782	202.491	213.757	169.773	190.561	202.676	Ywhae	0.201749	0.017307	0.0889228	0.226882	0.462399	2.0612e-05	0.166645	0.198461	0.201749	0.0889228	0	#DIV/0!	0.0488832	0.741078	0.087565	0.403277	-0.845925			Ywhae
Tpr	491.991	460.476	422.013	383.528	592.445	620.637	549.415	567.889	528.798	458.16	532.203	548.701		426.829	545.857	481.783	401.553	404.687	409.596	329.94	382.13	308.861	484.823	405.279	340.31	Tpr	0.0440428	0.837998	-0.252064	0.0412971	0.216126	0.393318	-0.258545	0.0822662	0.0440428	0.252064	0	#DIV/0!	-0.193207	0.242326	1.0278	0.812831	0.367219			Tpr
Lrrc58	561.617	520.073	537.26	435.783	449.673	535.637	472.71	453.386	485.942	539.65	473.697	470.679		353.579	336.827	383.813	292.302	309.465	285.79	326.101	243.795	354.317	358.073	295.852	308.071	Lrrc58	-0.00922117	0.930749	0.0583858	0.736732	-0.188057	0.120129	-0.275377	0.0157903	0.00922117	0.0583858	0.0169368	0.22743	0.105073	0.72759	0.1731	0.0759853	-0.219862			Lrrc58
Ucp2	453.14	493.56	400.656	488.464	360.237	306.253	327.286	358.438	391.864	449.119	384.985	359.196		381.934	327.274	320.968	328.483	333.532	315.031	704.781	320.132	586.797	343.392	325.682	537.237	Ucp2	-0.10003	0.675259	0.722094	0.136827	-0.222297	0.347876	-0.0763921	0.428637	0.10003	0.722094					-0.38937	-0.446617	-0.103887			Ucp2
Ikzf2	124.949	177.62	160.006	242.379	361.891	226.453	568.104	524.698	507.333	154.192	276.907	533.378		57.3486	51.3123	34.8638	86.645	118.868	82.4611	258.882	144.24	281.888	47.8415	95.9915	228.337	Ikzf2	0.945756	0.00523477	1.25019	0.0398907	0.844679	0.0541157	1.00464	0.0224628	0.945756	1.25019	-0.168668	0.0873802	0.571409	0.26879	1.17012	1.1272	0.443543			Ikzf2
Cd47	533.419	542.666	508.88	287.545	441.651	354.322	456.604	548.021	499.414	528.322	361.173	501.346		488.669	517.373	507.899	470.167	463.486	391.882	481.33	530.566	452.398	504.647	441.845	488.098	Cd47	0.473119	0.0538929	0.14363	0.24403	-0.548729	0.0216923	-0.191734	0.0763843	0.473119	0.14363	-0.0555797	0.0093878	-0.150938	0.199757	-0.637765	-0.32671	-0.733127			Cd47
Calm1	570.823	479.052	520.441	488.57	478.178	599.508	484.914	431.522	485.32	523.439	522.085	467.252		412.508	395.402	457.127	381.234	361.84	367.749	304.512	289.418	318.594	421.679	370.275	304.175	Calm1	-0.160086	0.268802	-0.283696	0.00291546	-0.00373443	0.978423	-0.187549	0.0559728	0.160086	0.283696					0.449538	0.151393	0.289743			Calm1
Rps3	325.725	290.836	234.413	420.274	309.197	278.013	243.042	218.908	243.525	283.658	335.828	235.158		508.408	550.415	460.3	351.712	296.925	318.006	132.065	146.909	213.601	506.374	322.215	164.192	Rps3	-0.51409	0.083711	-0.972642	0.00601723	0.24357	0.36172	-0.652182	0.00380918	0.51409	0.972642					-0.456848	0.27146	-0.190713			Rps3
Atp1b3	356.948	313.951	234.377	236.25	263.484	273.476	199.259	177.668	175.494	301.758	257.737	184.14		461.812	599.203	454.026	358.241	320.408	252.237	141.958	114.606	132.631	505.014	310.295	129.732	Atp1b3	-0.485092	0.00544802	-1.25811	0.00487756	-0.227495	0.306542	-0.702682	0.026047	0.485092	1.25811					-0.779742	-0.706417	-0.852963			Atp1b3
Ablim1	520.109	490.287	503.874	465.201	463.971	396.019	430.271	424.525	364.97	504.757	441.73	406.589		460.544	483.543	498.27	433.959	389.995	390.617	255.279	193.753	308.732	480.785	404.857	252.588	Ablim1	-0.119595	0.319704	-0.680627	0.0137108	-0.192423	0.0613353	-0.247981	0.014083	0.119595	0.680627	-0.0684215	0.0206236	0.194274	0.167116	-0.173513	-0.24071	-0.205253			Ablim1
Inpp4b	492.99	534.408	484.751	263.083	221.078	341.629	98.3032	138.828	80.9427	504.05	275.263	106.025		390.694	473.814	414.123	239.681	197.984	243.92	95.2363	114.627	106.279	426.21	227.195	105.381	Inpp4b	-1.37641	0.0125516	-1.10832	0.00148545	-0.872752	0.00403158	-0.907635	0.00228846	1.37641	1.10832					0.072985	0.188993	0.515563			Inpp4b
Cd53	460.295	393.835	399.396	425.923	437.976	479.412	500.071	474.017	495.629	417.842	447.771	489.906		493.02	493.826	524.13	441.772	414.277	408.307	283.897	300.396	306.324	503.659	421.452	296.872	Cd53	0.129744	0.080296	-0.505525	0.000534392	0.0998029	0.325855	-0.257078	0.00480578	0.129744	0.505525	-0.22993	0.0050482	0.665344	0.0221183	-0.500633	-0.06823	-0.367787			Cd53
Tpt1	346.479	287.067	243.092	281.523	268.291	271.718	264.814	240.123	252.266	292.212	273.844	252.401		494.288	513.634	502.865	294.609	266.742	286.633	130.499	155.076	182.15	503.596	282.661	155.908	Tpt1	-0.117637	0.0582554	-0.858375	0.00175316	-0.0936635	0.576087	-0.833192	2.48324e-05	0.117637	0.858375	-0.0685919	0.338418	-0.0142034	0.604402	-0.607212	-0.0539533	-0.249553			Tpt1
Itm2a	605.544	401.623	499.877	45.3774	36.3285	50.2854	28.1085	38.4974	30.6414	502.348	43.9971	32.4158		47.4358	41.7299	57.3684	6.28581	5.2971	5.96094	3.56385	4.23623	4.28872	48.8447	5.84795	4.0296	Itm2a	-0.440713	0.0876298	-0.537295	0.00818903	-3.51321	0.00148204	-3.0622	0.000716314	0.440713	0.537295					-2.58085	-2.66738	-1.88525			Itm2a
Wdr26	412.527	462.286	392.733	413.959	513.695	574.199	407.998	454.216	456.708	422.516	500.618	439.641		283.671	291.486	284.02	403.625	385.63	347.833	228.463	242.879	250.618	286.392	379.029	240.653	Wdr26	-0.187385	0.284035	-0.655354	0.00143739	0.244705	0.20109	0.404319	0.00509586	0.187385	0.655354	-0.106244	0.128579	0.403396	0.0347207	0.408752	0.678723	0.174667			Wdr26
Utrn	407.109	396.787	424.282	401.115	488.864	391.074	566.68	506.086	428.22	409.392	427.018	500.329		413.833	387.952	389.248	403.284	383.633	366.554	377.873	281.78	340.416	397.011	384.49	333.356	Utrn	0.228581	0.221717	-0.205881	0.16251	0.0608111	0.611923	-0.046233	0.407622	0.228581	0.205881	-0.325591	0.0228279	-0.0578161	0.674494	0.572624	0.30658	0.117953			Utrn
Setx	497.015	524.314	463.898	288.798	381.884	357.992	369.382	376.961	317.757	495.076	342.891	354.7		432.506	536.918	419.704	270.54	261.148	235.344	167.86	178.559	211.272	463.043	255.677	185.897	Setx	0.0488478	0.742563	-0.459823	0.0141324	-0.529898	0.00986751	-0.85682	0.00579052	0.0488478	0.459823	-0.440509	0.00309464	0.311287	0.195847	-0.185952	-0.288413	-0.863703			Setx
Ccnd2	395.982	464.444	465.807	556.813	390.518	523.556	207.457	187.401	178.457	442.078	490.296	191.105		329.2	289.879	421.418	429.948	376.502	381.081	206.46	201.472	226.156	346.832	395.843	211.363	Ccnd2	-1.35929	0.00437541	-0.905209	0.000591032	0.149353	0.436175	0.190691	0.313734	1.35929	0.905209					-0.6682	-0.424417	-0.344057			Ccnd2
Actr3	442.066	404.078	415.855	410.228	483.077	554.752	493.639	456.885	482.182	420.666	482.686	477.569		377.525	435.134	437.467	447.645	410.711	410.884	239.36	299.663	233.999	416.709	423.08	257.674	Actr3	-0.0153767	0.911234	-0.715384	0.00246124	0.198408	0.224488	0.0218926	0.796627	0.0153767	0.715384	-0.220718	0.0209354	0.229473	0.121826	-0.124237	-0.0449767	-0.0956767			Actr3
Hnrnpu	436.043	375.83	425.074	357.92	429.618	505.078	490.924	467.043	485.818	412.316	430.872	481.262		240.562	272.818	285.187	252.45	240.216	258.892	153.211	195.321	182.694	266.189	250.519	177.075	Hnrnpu	0.159562	0.307281	-0.500558	0.00573011	0.0635103	0.709327	-0.0875284	0.337257	0.159562	0.500558	0	#DIV/0!	0.0253619	0.768026	0.152683	0.295727	-0.0504167			Hnrnpu
Gnas	299.316	277.469	248.062	501.441	434.915	496.489	397.77	377.656	410.291	274.949	477.615	395.239		177.195	194.464	190.609	303.444	279.835	321.896	216.383	189.68	262.008	187.423	301.725	222.69	Gnas	-0.273121	0.0244901	-0.438197	0.0315931	0.796684	0.00147094	0.68694	0.000992671	0.273121	0.438197	0.0666206	0.110134	0.125982	0.311795	0.485282	-0.44234	0.283582			Gnas
Bptf	481.653	493.288	457.451	267.001	375.454	360.413	383.431	384.832	335.163	477.464	334.289	367.809		284.593	337.645	294.561	297.755	278.698	306.244	234.103	227.339	241.377	305.599	294.233	234.273	Bptf	0.137859	0.423599	-0.328766	0.00274491	-0.514295	0.0157339	-0.0546851	0.566178	0.137859	0.328766	-0.0776161	0.00106795	-0.240136	0.406001	0.0288833	-0.20434	-0.0857683			Bptf
Pfn1	491.675	401.3	377.715	715.123	373.954	340.788	435.701	379.316	538.559	423.564	476.622	451.192		362.396	284.708	332.348	278.275	255.369	281.525	349.403	169.496	496.067	326.484	271.723	338.322	Pfn1	-0.0791027	0.85266	0.31626	0.52106	0.170266	0.692085	-0.264876	0.0852364	0.0791027	0.31626	-0.177618	0.00474832	0.112676	0.338318	-0.68374	-0.484577	-0.495307			Pfn1
Rps6ka3	281.245	345.349	321.928	409.376	437.578	497.05	345.975	359.223	365.12	316.174	448.001	356.772		289.578	302.5	320.494	524.753	459.49	444.671	160.24	189.13	211.505	304.19	476.305	186.958	Rps6ka3	-0.328499	0.0260854	-1.34917	0.000546617	0.502782	0.0144842	0.64691	0.00277125	0.328499	1.34917					1.05971	0.632612	0.290545			Rps6ka3
AF085738	296.791	275.261	245.181	495.285	431.455	493.481	394.739	374.337	407.527	272.411	473.407	392.201		175.495	192.974	187.946	300.744	277.469	318.545	212.721	186.095	256.494	185.472	298.919	218.437	AF085738	-0.271488	0.0245566	-0.45254	0.0274511	0.797296	0.00145855	0.688557	0.000943725	0.271488	0.45254										AF085738
Icos	194.996	202.396	174.952	454.409	337.427	619.923	54.4414	74.3105	67.6203	190.781	470.586	65.4574		46.8019	36.8511	51.1678	175.709	218.977	277.847	65.8798	58.7389	57.5358	44.9402	224.178	60.7182	Icos	-2.84583	0.0078665	-1.88444	0.00532402	1.30254	0.0273431	2.31856	0.00389586	2.84583	1.88444	0.324649	0.000911989	-1.10861	0.00309129	1.98467	2.0909	0.46173			Icos
Sell	179.134	208.67	141.171	151.113	140.675	93.9704	166.574	152.261	161.151	176.325	128.586	159.995		444.407	534.464	427.145	92.7538	73.778	66.4581	102.679	134.322	213.783	468.672	77.6633	150.261	Sell	0.315292	0.156937	0.952165	0.0993708	-0.455505	0.143375	-2.59327	0.000333242	0.315292	0.952165	-3.34616	0.000492917	0.932212	0.00393968	-4.21878	-3.65223	-5.36302			Sell
Med13	397.797	467.693	479.348	310.036	403.899	331.816	494.904	485.297	425.755	448.279	348.583	468.652		269.118	268.231	290.767	298.332	290.87	255.213	277.252	277.524	293.614	276.039	281.472	282.797	Med13	0.427013	0.0281403	0.00677611	0.930924	-0.362894	0.0590763	0.0281174	0.738992	0.427013	0.00677611	-0.057153	0.132803	0.129056	0.524569	0.305004	0.0979917	-0.281827			Med13
Sh3kbp1	494.358	457.574	439.66	432.692	468.227	500.057	379.978	381.783	373.536	463.864	466.992	378.432		447.001	455.321	425.832	438.731	421.869	441.813	234.369	210.21	323.642	442.718	434.137	256.074	Sh3kbp1	-0.303362	0.0107034	-0.761593	0.00707858	0.00969541	0.907405	-0.0282359	0.469314	0.303362	0.761593					0.09832	-0.132024	-0.16199			Sh3kbp1
Crebbp	414.132	499.587	482.806	317.763	323.22	348.689	288.854	279.344	238.395	465.508	329.891	268.865		349.458	391.049	386.221	350.244	338.204	335.439	242.934	231.371	254.786	375.576	341.296	243.03	Crebbp	-0.295108	0.028382	-0.489885	0.000270718	-0.496819	0.0081953	-0.138083	0.0691926	0.295108	0.489885	-0.028022	0.272228	0.119849	0.488924	-0.50231	-0.650744	-0.407672			Crebbp
Il2rg	516.111	471.487	404.438	489.556	361.921	391.431	293.335	300.155	294.648	464.012	414.303	296.046		439.393	370.336	416.786	424.337	366.051	471.147	195.355	180.413	327.447	408.838	420.512	234.405	Il2rg	-0.484864	0.0376282	-0.843143	0.0288663	-0.163477	0.379942	0.0406159	0.765536	0.484864	0.843143					-0.28552	0.0237267	0.0277567			Il2rg
Ssh2	437.753	503.282	449.528	232.866	268.169	203.438	318.113	298.54	261.529	463.521	234.824	292.727		416.888	437.734	461.102	209.111	197.124	179.111	294.5	208.234	281.215	438.575	195.115	261.316	Ssh2	0.317978	0.0815464	0.421471	0.0787123	-0.981055	0.00114403	-1.1685	9.50577e-05	0.317978	0.421471	-1.06416	6.26336e-05	1.04487	0.0146914	-1.31697	-0.740475	0.117263			Ssh2
Flna	291.504	282.652	279.071	481.056	445.294	461.724	388.703	352.383	369.652	284.409	462.692	370.246		281.481	299.461	263.229	291.646	300.183	197.879	225.657	211.025	241.325	281.39	263.236	226.002	Flna	-0.321567	0.00328639	-0.22002	0.333964	0.702084	8.40478e-05	-0.0962162	0.625595	0.321567	0.22002					-0.629643	-0.29133	-0.676773			Flna
Lyz2	2.55759	30.3508	16.1997	2.12934	14.804	0.789395	0.984846	1.04732	1.70577	16.3694	5.90757	1.24598		7.58306	4.62733	7.10684	23.6686	47.3446	27.8449	324.683	570.587	487.706	6.43908	32.9527	460.992	Lyz2	-2.24529	0.355982	3.80627	0.00413941	-1.47036	0.318159	2.35547	0.0226461	2.24529	3.80627	0.333973	0.428071	0.19066	0.0489298	0.081568	-0.067951	0.106845			Lyz2
Fam129a	14.9729	41.3873	26.1758	395.492	430.689	554.013	371.675	365.569	416.442	27.512	460.065	384.562		12.4818	15.057	11.885	312.752	323.819	329.839	265.882	190.82	211.53	13.1412	322.137	222.744	Fam129a	-0.258622	0.210416	-0.532285	0.0123133	4.0637	0.000885346	4.6155	4.43626e-07	0.258622	0.532285	1.14386	0.00341717	-0.751462	0.0331666	3.52167	3.6436	2.78428			Fam129a
Stk4	407.661	485.822	423.454	389.71	376.128	353.047	391.365	386.29	358.421	438.979	372.962	378.692		445.185	479.511	452.166	436.188	407.638	362.266	299.727	251.087	339.898	458.954	402.031	296.904	Stk4	0.0219978	0.718549	-0.437308	0.0349232	-0.235124	0.0650472	-0.191045	0.0761417	0.0219978	0.437308	-0.142452	0.000772603	0.17235	0.0344096	-0.35714	-0.24192	-0.15813			Stk4
Atrx	489.255	421.885	434.942	306.998	409.471	371.118	430.904	426.364	382.252	448.694	362.529	413.173		280.097	263.323	283.618	261.076	256.138	253.503	261.895	337.973	231.463	275.68	256.905	277.11	Atrx	0.188651	0.207079	0.109223	0.559147	-0.307637	0.0766108	-0.101756	0.0475327	0.188651	0.109223					1.50611	0.827282	0.476405			Atrx
Rfx7	416.368	460.823	466.059	364.236	393.06	407.08	402.752	420.601	345.821	447.75	388.125	389.725		255.834	257.889	305.649	327.827	302.796	302.168	228.463	212.084	244.043	273.124	310.93	228.196	Rfx7	0.00593352	0.953602	-0.446314	0.00271161	-0.206171	0.0418244	0.187034	0.108233	0.00593352	0.446314					0.352143	0.152672	0.223895			Rfx7
Fyb	414.947	403.408	378.183	266.761	298.297	254.743	340.966	327.244	330.606	398.846	273.267	332.939		441.093	478.664	420.215	323.213	304.824	325.434	497.337	310.498	267.547	446.657	317.824	358.461	Fyb	0.284947	0.0118862	0.173589	0.59691	-0.545522	0.00176141	-0.490942	0.0021481	0.284947	0.173589	-0.422652	0.00740356	0.173419	0.0301674	0.025009	-0.303162	-0.25681			Fyb
Itgb3	351.95	286.546	276.262	444.443	380.231	481.681	157.532	183.095	142.474	304.919	435.452	161.034		136.42	141.907	142.098	434.431	397.894	314.14	74.8876	97.8236	119.739	140.142	382.155	97.4835	Itgb3	-1.43515	0.00100511	-1.97093	0.00167923	0.514086	0.0262884	1.44727	0.0024596	1.43515	1.97093	-0.120359	0.0196344	-0.281596	0.142348	-0.708639	-0.34934	-2.23311			Itgb3
Bcl2	478.918	448.67	377.643	135.071	138.868	143.339	146.145	164.28	171.236	435.077	139.093	160.554		193.476	245.823	164.056	102.035	75.4378	75.3851	85.6083	95.7258	152.252	201.118	84.286	111.195	Bcl2	0.207008	0.0522579	0.399732	0.298764	-1.64522	0.000600543	-1.25468	0.010178	0.207008	0.399732	-1.37031	0.000142117	0.405974	0.11131	-1.81878	-1.83667	0.226686			Bcl2
Prpf8	463.057	442.892	396.767	360.585	409.869	436.059	389.335	430.176	384.344	434.238	402.171	401.285		315.772	306.385	299.412	295.474	316.627	287.406	194.115	193.916	242.127	307.19	299.836	210.053	Prpf8	-0.00318106	0.974901	-0.51342	0.00793353	-0.110679	0.339162	-0.0349568	0.499603	0.00318106	0.51342	0.0253117	0.136567	-0.124997	0.49352	-0.508194	-0.0252167	-0.266953			Prpf8
Iqgap1	288.347	297.111	258.975	307.424	371.688	358.807	426.291	442.981	427.249	281.478	345.973	432.174		233.502	263.936	235.472	275.024	297.908	239.562	317.359	311.415	276.297	244.303	270.831	301.69	Iqgap1	0.320951	0.0133337	0.155673	0.220378	0.29764	0.047208	0.14872	0.247655	0.320951	0.155673					-0.178024	-0.205627	0.0760967			Iqgap1
Csf1r	1.82108	3.54084	2.6222	1.43652	1.91377	1.45206	1.77562	1.67522	1.95479	2.66138	1.60078	1.80188		5.6812	6.90607	5.28312	67.8202	155.23	10.0378	908.386	338.055	37.6037	5.9568	77.6959	428.015	Csf1r	0.170723	0.318453	2.46175	0.247334	-0.733393	0.11145	3.70523	0.164405	0.170723	2.46175	0.036701	0.272228	-0.0524632	0.699066	0.000991333	-0.040333	0.143671			Csf1r
Celf2	259.966	296.342	287.822	349.207	402.061	415.338	412.242	440.738	427.075	281.377	388.869	426.685		305.139	252.835	292.773	300.875	281.68	272.458	261.393	250.211	264.519	283.582	285.004	258.707	Celf2	0.133889	0.157957	-0.139661	0.0493767	0.46678	0.00948109	0.00721531	0.940388	0.133889	0.139661					0.40573	0.199041	0.0472613			Celf2
Arhgef6	444.828	392.893	432.781	174.082	214.771	229.409	140.636	173.766	141.528	423.501	206.087	151.977		165.496	157.42	161.101	186.432	187.964	187.054	124.829	139.515	141.095	161.339	187.15	135.146	Arhgef6	-0.439404	0.0524123	-0.469672	0.000560991	-1.03911	0.0006764	0.214101	0.000407747	0.439404	0.469672					0.521237	0.518349	0.317214			Arhgef6
Fam107b	246.551	271.541	201.531	371.324	411.124	399.281	412.084	411.608	441.319	239.874	393.91	421.67		236.441	281.903	226.937	365.896	355.14	312.032	177.901	224.039	237.209	248.427	344.356	213.05	Fam107b	0.0982499	0.144886	-0.69271	0.00574256	0.715585	0.00286363	0.471078	0.0153612	0.0982499	0.69271	0.14651	0.18789	-0.208483	0.701853	0.635674	0.833282	0.579603			Fam107b
Top2b	464.319	390.041	409.696	297.058	398.265	390.819	423.102	420.332	408.697	421.352	362.047	417.377		299.923	326.163	327.898	257.772	248.331	250.246	165.29	183.997	226.104	317.995	252.116	191.797	Top2b	0.205172	0.16754	-0.394507	0.0296021	-0.218847	0.206952	-0.334915	0.00226831	0.205172	0.394507	0.0495552	0.658075	0.175865	0.261313	0.411089	0.356653	-0.088988			Top2b
Rac1	404.426	399.564	373.717	377.852	375.546	397.726	392.42	421.52	431.931	392.569	383.708	415.29		282.835	290.872	321.843	266.87	264.897	234.337	293.407	262.004	240.781	298.517	255.368	265.397	Rac1	0.11411	0.0833946	0.0555767	0.617666	-0.0329373	0.496117	-0.225235	0.0531836	0.11411	0.0555767	-0.355068	0.0374892	0.0594668	0.548437	-0.258113	-0.165207	-0.284173			Rac1
Cytip	430.992	393.141	421.581	253.864	223.589	301.308	136.392	157.867	140.233	415.238	259.587	144.831		370.407	382.665	380.02	187.9	176.653	164.748	101.94	107.355	130.378	377.697	176.434	113.225	Cytip	-0.841849	0.00821993	-0.639938	0.00452455	-0.677721	0.00355054	-1.0981	1.24146e-05	0.841849	0.639938	-1.3126	0.000137661	0.989128	0.00159256	-2.03373	-1.27447	-1.48502			Cytip
Ugcg	420.866	401.102	422.769	338.228	327.751	455.174	158.323	187.042	136.199	414.912	373.718	160.521		400.808	387.573	392.64	292.354	286.905	244.787	179.26	155.585	155.048	393.674	274.682	163.297	Ugcg	-1.21918	0.00798035	-0.75026	0.00281703	-0.150857	0.376283	-0.519239	0.00155451	1.21918	0.75026	-0.0904619	0.229446	-0.891298	0.0193562	0.573649	0.546543	0.597707			Ugcg
Abhd2	334.589	360.255	308.171	374.042	404.082	373.004	397.217	433.271	401.65	334.338	383.709	410.713		330.583	300.513	313.527	433.671	400.199	374.497	247.275	217.848	343.988	314.875	402.789	269.704	Abhd2	0.0981164	0.151411	-0.578649	0.0333517	0.198705	0.0530932	0.355247	0.0102225	0.0981164	0.578649					-0.391173	-0.0397853	0.154903			Abhd2
Nipbl	420.918	394.331	412.757	221.914	284.029	270.265	282.343	305.537	239.317	409.336	258.736	275.732		290.529	298.672	307.071	232.052	222.942	237.055	215.527	237.563	179.432	298.758	230.683	210.841	Nipbl	0.0917885	0.563724	-0.129758	0.318755	-0.661804	0.00179832	-0.373065	0.000419781	0.0917885	0.129758	-0.00151079	0.272228	-0.146815	0.726211	0.207364	0.0954727	-0.222119			Nipbl
Zfp292	429.441	384.188	411.497	242.139	273.006	251.608	284.268	281.721	215.959	408.375	255.585	260.649		294.304	295.108	299.083	246.236	227.799	229.627	155.042	192.205	178.474	296.165	234.554	175.24	Zfp292	0.0283096	0.844129	-0.420583	0.00858962	-0.676094	0.000673884	-0.336483	0.000523097	0.0283096	0.420583					0.574253	0.178815	0.199245			Zfp292
Sp100	428.678	417.595	372.493	242.858	294.623	304.826	234.053	238.508	224.351	406.255	280.769	232.304		361.849	382.665	422.367	275.129	279.159	264.093	169.572	175.28	229.443	388.96	272.794	191.432	Sp100	-0.273369	0.069052	-0.510978	0.0142506	-0.533003	0.00820306	-0.511812	0.0031636	0.273369	0.510978	-0.144199	0.0215641	0.0290934	0.311307	-0.328677	-0.30592	0.0648967			Sp100
Gm20417	360.525	306.684	471.353	121.135	178.611	151.571	155.055	203.839	137.942	379.521	150.439	165.612		324.273	274.57	199.946	190.679	223.188	205.213	371.346	307.769	537.588	266.263	206.36	405.568	Gm20417	0.138627	0.587985	0.974779	0.0449883	-1.335	0.0110677	-0.367689	0.183856	0.138627	0.974779										Gm20417
Usp9x	402.111	404.326	408.904	248.055	344.836	344.28	334.614	359.066	301.347	405.114	312.39	331.675		288.08	310.358	299.485	272.245	268.432	246.122	201.705	215.668	188.906	299.308	262.266	202.093	Usp9x	0.0864231	0.622963	-0.376011	0.00585139	-0.374978	0.0451537	-0.190596	0.0234049	0.0864231	0.376011					0.454323	0.359659	-0.003604			Usp9x
Ddx5	442.435	394.282	365.758	244.724	310.605	337.678	286.218	324.688	331.602	400.825	297.669	314.169		409.972	411.003	367.838	262.806	294.374	330.003	172.674	241.29	190.485	396.271	295.727	201.483	Ddx5	0.0778331	0.622765	-0.55361	0.0290128	-0.429262	0.0439779	-0.422218	0.0139336	0.0778331	0.55361	-0.0211959	0.0474871	0.147984	0.229766	0.29617	0.200927	0.318063			Ddx5
Birc6	395.877	367.373	432.025	296.659	352.95	345.248	367.853	362.721	280.604	398.425	331.619	337.059		332.37	275.272	311.594	254.206	310.603	268.1	234.783	256.179	224.37	306.412	277.636	238.444	Birc6	0.0234754	0.878182	-0.219547	0.113152	-0.264781	0.0600779	-0.142277	0.293121	0.0234754	0.219547	0.0347962	0.0185736	0.203902	0.53398	0.0344067	0.0546267	-0.258792			Birc6
Mcl1	399.665	420.67	374.546	154.524	182.407	197.219	205.691	218.819	277.765	398.293	178.05	234.091		376.055	376.413	405.406	239.236	213.383	220.325	311.275	428.485	351.107	385.958	224.315	363.622	Mcl1	0.39479	0.0924715	0.696917	0.0168153	-1.16155	0.000272521	-0.78292	0.000201107	0.39479	0.696917	-0.356483	0.00108233	0.353324	0.0226101	-1.02082	-0.857433	-0.441183			Mcl1
Mll5	370.915	441.23	380.2	260.259	325.761	308.98	313.21	329.823	302.343	397.448	298.333	315.125		354.904	452.955	343.29	370.065	334.208	341.531	286.467	296.872	288.696	383.716	348.601	290.678	Mll5	0.0790007	0.472776	-0.262154	0.00704578	-0.413842	0.0284123	-0.138463	0.390037	0.0790007	0.262154					0.146829	0.0349227	0.2875			Mll5
Ipcef1	175.846	192.872	189.106	390.909	323.771	474.978	149.704	184.172	143.471	185.942	396.553	159.115		252.319	234.955	245.539	298.07	274.61	327.636	142.106	128.598	161.726	244.271	300.105	144.144	Ipcef1	-1.31744	0.00645223	-1.05796	0.000998524	1.09266	0.00876407	0.296986	0.0258915	1.31744	1.05796					1.38218	1.4318	0.891503			Ipcef1
Egr1	415	383.072	384.018	215.678	235.132	200.863	353.381	317.445	443.585	394.03	217.225	371.47		114.693	92.4465	127.983	47.1602	42.5497	112.569	111.303	47.8628	130.793	111.707	67.4263	96.6527	Egr1	0.77406	0.0164779	0.519498	0.435164	-0.859117	0.000255379	-0.728339	0.149644	0.77406	0.519498	-0.734866	0.00641347	0.498675	0.0168153	-0.166279	-0.0290463	0.511371			Egr1
Hivep3	352.397	377.814	418.412	422.832	284.764	472.174	63.4035	111.828	89.3594	382.874	393.257	88.1969		41.9607	33.7543	44.1282	31.7438	36.218	47.1749	20.5457	29.736	23.3148	39.9478	38.3789	24.5322	Hivep3	-2.15667	0.00618073	-0.64564	0.0602127	0.0386011	0.869493	-0.0578006	0.792069	2.15667	0.64564	-0.548983	0.0010562	0.389479	0.0605836	0.953062	0.351942	-0.16941			Hivep3
Anp32b	297.107	272.632	266.826	256.688	341.193	334.824	380.901	372.095	420.177	278.855	310.902	391.058		148.725	152.833	152.384	131.845	133.806	143.052	99.4301	155.809	123.182	151.314	136.235	126.14	Anp32b	0.330923	0.0605809	-0.111062	0.57824	0.156943	0.326849	-0.151452	0.0150483	0.330923	0.111062	-0.0824916	0.662933	0.094625	0.157904	0.421207	0.660637	-0.00152667			Anp32b
Huwe1	323.463	350.533	334.353	280.617	402.888	339.31	383.853	433.697	346.045	336.116	340.938	387.865		349.4	301.565	283.655	230.61	284.692	264.445	248.486	304.754	243.914	311.54	259.915	265.718	Huwe1	0.186044	0.341232	0.0318546	0.828722	0.0205503	0.900385	-0.261375	0.109646	0.186044	0.0318546					0.0518147	0.120228	-0.0318157			Huwe1
H2-D1	207.727	231.984	143.764	167.74	143.369	178.919	123.608	111.783	116.477	194.491	163.343	117.289		413.257	407	341.576	348.566	300.951	397.154	246.714	202.552	249.375	387.278	348.891	232.881	H2-D1	-0.477831	0.0140307	-0.583184	0.0214814	-0.251801	0.333262	-0.150594	0.346482	0.477831	0.583184	-0.0120809	0.222285	0.236112	0.315028	-0.581792	-0.27173	0.17449			H2-D1
Itgb2	457.743	352.442	345.77	237.742	194.624	254.667	149.203	137.393	136.797	385.319	229.011	141.131		168.838	172.261	191.995	301.793	283.8	269.201	263.194	214.752	140.836	177.698	284.931	206.261	Itgb2	-0.698384	0.00867574	-0.466145	0.0993555	-0.750635	0.0180519	0.681187	0.000831893	0.698384	0.466145	-0.195998	0.0113346	0.108783	0.000156743	-0.419283	-0.0227467	0.11792			Itgb2
Thy1	166.666	203.487	128.421	329.914	293.857	208.357	395.714	351.06	406.058	166.192	277.376	384.277		226.327	222.773	197.028	280.87	242.706	315.101	224.298	109.657	339.329	215.376	279.559	224.428	Thy1	0.470305	0.0548866	-0.316901	0.472144	0.738995	0.0573648	0.376296	0.0484081	0.470305	0.316901					-0.598733	-0.575963	-0.71941			Thy1
Ncor1	385.303	387.213	378.327	292.209	371.872	368.39	362.844	358.348	336.782	383.615	344.157	352.658		307.559	337.557	318.998	312.909	321.637	334.197	260.093	278.847	245.622	321.372	322.914	261.521	Ncor1	0.0352032	0.770326	-0.304226	0.00580484	-0.15659	0.205596	0.00690901	0.892368	0.0352032	0.304226	0.0165737	0.0136349	0.029651	0.945698	0.420175	0.207556	0.106586			Ncor1
Trip12	386.145	373.027	391.617	307.397	371.26	354.755	358.021	360.389	328.614	383.596	344.471	349.008		257.016	284.649	282.415	287.923	286.413	261.118	209.679	211.371	247.926	274.693	278.485	222.992	Trip12	0.0188784	0.844574	-0.320606	0.0217885	-0.155207	0.120953	0.0197755	0.775313	0.0188784	0.320606	-0.0353682	0.102284	-0.16025	0.325801	-0.0427117	0.0993967	-0.277787			Trip12
Nsd1	354.37	381.509	414.594	315.791	333.232	301.436	315.978	308.407	256.125	383.491	316.82	293.503		276.034	275.797	324.105	318.861	303.81	288.414	250.465	232.716	239.539	291.979	303.695	240.907	Nsd1	-0.110284	0.327942	-0.334149	0.00352978	-0.275531	0.0276358	0.0567583	0.557083	0.110284	0.334149	-0.163904	0.141519	-0.0410813	0.915122	-0.0580607	0.0974807	0.009574			Nsd1
Brd4	363.55	411.122	372.277	340.413	395.295	377.056	383.194	378.867	342.335	382.316	370.921	368.132		263.413	288.827	277.162	297.099	275.84	293.99	236.023	226.056	272.362	276.467	288.976	244.814	Brd4	-0.0108904	0.899298	-0.239268	0.0469085	-0.0436524	0.628437	0.0638423	0.27478	0.0108904	0.239268	-0.0876477	0.0262715	0.0767894	0.330764	0.0966065	-0.0759847	-0.0589677			Brd4
Stat1	403.742	376.797	361.076	286.053	275.854	326.999	217.473	228.82	141.354	380.538	296.302	195.882		295.514	304.252	410.439	249.802	255.123	361.423	229.378	204.324	230.168	336.735	288.783	221.29	Stat1	-0.597081	0.0335924	-0.384045	0.144884	-0.360973	0.0135346	-0.221631	0.407198	0.597081	0.384045	0.46961	0.00499287	-0.037966	0.442453	-0.397032	-0.348623	-0.603177			Stat1
Rac2	260.65	312.785	223.788	371.537	289.938	277.809	242.251	238.732	266.609	265.741	313.095	249.197		311.651	334.636	312.141	393.688	363.838	382.299	206.135	207.114	288.256	319.476	379.942	233.835	Rac2	-0.32931	0.105923	-0.700287	0.00691319	0.236578	0.293041	0.250071	0.00633673	0.32931	0.700287	0.0250104	0.259747	-0.126568	0.604444	-0.524952	-0.557267	-0.329363			Rac2
Ctsd	142.546	180.546	121.435	150.02	147.564	176.829	116.227	120.282	109.181	148.176	158.138	115.23		107.834	125.108	104.128	209.347	266.065	173.558	696.571	311.048	131.284	112.357	216.324	379.634	Ctsd	-0.456663	0.0123855	0.81142	0.388368	0.0938746	0.639186	0.945099	0.0198818	0.456663	0.81142					0.0414908	0.807637	1.38056			Ctsd
Npm1	294.292	300.062	269.635	265.402	384.854	383.097	362.924	396.449	375.603	287.996	344.451	378.325		305.744	295.459	282.415	183.102	180.833	195.372	104.953	168.579	162.71	294.539	186.436	145.414	Npm1	0.135329	0.452233	-0.358513	0.119836	0.258247	0.23688	-0.659781	0.000184147	0.135329	0.358513	0.00971807	0.495025	-0.0331977	0.797515	1.10273	1.03174	0.633403			Npm1
Chd4	323.279	331.163	255.661	319.788	396.152	365.358	369.513	389.43	374.483	303.368	360.433	377.809		248.544	255.201	215.886	252.528	272.674	236.516	190.63	158.049	226.026	239.877	253.906	191.569	Chd4	0.0679255	0.491565	-0.406433	0.0486799	0.248662	0.155441	0.0820002	0.430926	0.0679255	0.406433					-0.0827517	-0.191827	-0.30851			Chd4
Arf3	379.463	390.016	362.517	294.047	241.408	244.523	235.793	207.337	198.428	377.332	259.993	213.853		237.421	208.867	244.7	219.546	217.256	213.062	222.94	116.521	197.423	230.329	216.621	178.961	Arf3	-0.281855	0.0869086	-0.275529	0.306243	-0.537363	0.00338366	-0.0885236	0.284376	0.281855	0.275529	-0.103168	0.0132587	0.549574	0.491405	-0.715865	-0.457348	-0.598878			Arf3
Camk4	342.954	338.504	341.88	258.767	349.337	256.12	358.891	419.816	345.124	341.113	288.074	374.61		131.204	125.839	118.682	181.188	192.482	162.499	118.922	88.4547	159.06	125.242	178.723	122.146	Camk4	0.378948	0.0866374	-0.549125	0.0636847	-0.243807	0.15881	0.513013	0.00483303	0.378948	0.549125	0.357987	0.00766382	0.0576651	0.738643	0.546155	0.392413	-0.474692			Camk4
Nucks1	189.972	245.798	223.212	269.212	326.802	320.322	353.856	378.643	391.316	219.66	305.445	374.605		147.457	144.215	127.618	144.928	139.708	133.914	86.9669	131.246	119.196	139.763	139.517	112.47	Nucks1	0.294456	0.0313641	-0.310903	0.117514	0.47564	0.0244922	-0.00254552	0.973299	0.294456	0.310903	0.0735321	0.273701	0.209304	0.229823	0.625602	0.864976	0.154957			Nucks1
Elk4	363.813	369.332	388.591	256.715	264.249	255.584	311.286	287.529	259.96	373.912	258.85	286.258		214.886	212.314	254.257	210.527	186.55	195.419	142.52	134.81	177.076	227.152	197.499	151.469	Elk4	0.145205	0.143228	-0.382821	0.0355815	-0.530585	0.000134993	-0.201819	0.124111	0.145205	0.382821	-0.166601	0.000190627	0.208734	0.0941781	-0.183047	-0.242532	-0.339545			Elk4
Nfatc3	306.26	380.74	346.742	252.984	297.531	303.296	314.08	332.873	265.787	344.581	284.604	304.247		326.808	373.929	362.148	368.151	388.735	363.11	232.361	217.461	273.786	354.295	373.332	241.202	Nfatc3	0.0962861	0.484621	-0.630214	0.00206758	-0.275887	0.0885049	0.0755074	0.304673	0.0962861	0.630214					-0.229781	-0.359927	-0.395553			Nfatc3
Pip4k2a	405.557	380.79	332.697	118.683	160.515	153.355	163.78	177.197	160.902	373.014	144.185	167.293		239.582	239.308	231.059	148.599	151.08	129.814	268.746	200.963	159.267	236.65	143.164	209.659	Pip4k2a	0.214457	0.170763	0.550372	0.110984	-1.37131	0.000789225	-0.725082	0.000211175	0.214457	0.550372	-0.264383	0.00151613	-0.125262	0.523925	-0.539216	-0.77771	-0.562851			Pip4k2a
Bclaf1	288.084	304.824	289.875	208.804	376.404	325.623	365.612	391.852	355.408	294.261	303.61	370.957		195.147	213.833	205.126	165.195	171.428	162.593	154.156	181.859	161.7	204.702	166.405	165.905	Bclaf1	0.289033	0.255505	-0.00434392	0.956774	0.0451217	0.860509	-0.298825	0.00309352	0.289033	0.00434392	-0.222306	0.0253621	-0.0418155	0.661618	0.805482	0.809883	0.177849			Bclaf1
Rpl5	256.388	233.124	203.836	201.822	222.119	227.88	177.144	179.193	177.212	231.116	217.274	177.85		361.618	401.333	335.266	223.321	198.015	217.443	80.2923	104.097	104.803	366.072	212.926	96.3974	Rpl5	-0.288855	0.00764777	-1.14329	0.000466512	-0.089106	0.464472	-0.781774	0.00176986	0.288855	1.14329					0.262823	0.337287	0.16088			Rpl5
Add3	248.55	263.456	210.967	221.461	219.425	254.641	130.962	138.761	140.956	240.991	231.842	136.893		344.646	402.881	346.318	229.561	203.148	188.929	93.9959	117.111	151.165	364.615	207.213	120.757	Add3	-0.760097	0.0012994	-0.779001	0.0133515	-0.0558357	0.660894	-0.815262	0.00221167	0.760097	0.779001	-0.332341	0.00494664	0.19114	0.577354	-1.04667	-0.614683	-0.77472			Add3
Samhd1	376.991	381.509	321.856	244.83	228.579	260.707	94.7183	114.339	87.7906	360.119	244.706	98.9495		351.417	383.015	354.962	278.38	283.247	286.211	233.158	322.393	314.012	363.132	282.613	289.854	Samhd1	-1.30628	0.000282687	0.036502	0.812223	-0.557425	0.0056236	-0.361666	0.00141977	1.30628	0.036502	-0.19019	0.00314628	-0.0910865	0.29316	-0.504071	-0.34156	-0.538693			Samhd1
Caprin1	271.881	311.397	322.36	318.003	335.957	350.906	387.675	364.672	329.635	301.879	334.955	360.661		206.559	205.624	224.712	203.92	192.482	191.319	158.379	149.475	183.315	212.298	195.907	163.723	Caprin1	0.106673	0.255179	-0.25891	0.041819	0.149997	0.140666	-0.115926	0.091119	0.106673	0.25891	-0.00853255	0.487755	0.0106144	0.959525	0.523302	0.228173	-0.0555233			Caprin1
Hipk1	238.66	329.576	296.754	221.674	261.555	244.599	289.829	288.942	252.066	288.33	242.61	276.946		264.911	301.097	282.889	417.468	356.707	303.152	223.471	241.901	235.941	282.966	359.109	233.771	Hipk1	0.190969	0.113229	-0.619325	0.0200289	-0.249084	0.189834	0.343794	0.0928131	0.190969	0.619325	0.153954	0.00303415	-0.127781	0.428459	-0.519955	-0.311473	0.127497			Hipk1
Cnot1	335.668	361.098	380.164	278.032	328.456	312.727	345.5	355.545	304.31	358.977	306.405	335.118		223.186	249.504	249.697	244.138	229.243	227.636	187.234	193.427	208.424	240.796	233.672	196.362	Cnot1	0.129232	0.254918	-0.250974	0.0103989	-0.22845	0.0558652	-0.0433224	0.525469	0.129232	0.250974					-0.497255	-0.035709	-0.606175			Cnot1
Myst3	343.848	365.091	367.307	283.841	294.47	306.814	278.152	291.14	272.361	358.749	295.042	280.551		303.439	299.812	321.041	310.235	269.17	292.093	196.507	205.892	204.334	308.097	290.499	202.244	Myst3	-0.0726544	0.169342	-0.522433	0.00195603	-0.282055	0.00311177	-0.0848518	0.264436	0.0726544	0.522433					0.049157	0.0649107	0.06524			Myst3
Srsf2	212.33	216.681	217.162	232.359	298.909	315.632	312.182	365.995	397.044	215.391	282.3	358.407		120.571	100.802	126.67	91.3118	86.3492	114.608	68.4197	121.348	92.4816	116.014	97.4229	94.083	Srsf2	0.344368	0.0987632	-0.0503257	0.858783	0.390273	0.0584277	-0.251969	0.187187	0.344368	0.0503257					0.505041	0.431867	0.115873			Srsf2
Sf3b1	290.767	351.202	311.916	285.947	330.997	325.903	366.456	367.812	333.744	317.962	314.282	356.004		192.612	283.072	223.728	227.254	198.169	188.624	154.156	194.242	169.673	233.137	204.682	172.69	Sf3b1	0.179831	0.0822599	-0.245198	0.123972	-0.016793	0.879215	-0.187793	0.381541	0.179831	0.245198	-0.107477	0.0615636	0.109942	0.284113	-0.0586083	-0.00380667	-0.321503			Sf3b1
Elf4	191.208	264.051	205.457	384.674	335.253	342.292	288.801	285.018	256.449	220.239	354.073	276.756		218.834	263.966	236.603	383.489	353.91	309.314	283.72	216.931	343.548	239.801	348.904	281.4	Elf4	-0.355431	0.013945	-0.310211	0.187001	0.684978	0.00783687	0.540994	0.0124214	0.355431	0.310211					0.202963	-0.0444	0.096454			Elf4
Uhmk1	334.353	364.917	359.203	297.911	303.41	345.834	236.083	234.292	238.321	352.824	315.718	236.232		294.102	271.269	280.08	370.406	315.951	287.828	182.213	211.778	183.315	281.817	324.728	192.435	Uhmk1	-0.418435	0.00636562	-0.754859	0.00713592	-0.160312	0.105646	0.204473	0.162957	0.418435	0.754859	0.0370926	0.173314	0.0240196	0.783129	-0.054959	-0.052807	0.162114			Uhmk1
Med14	310.706	319.655	362.013	288.931	340.06	339.565	334.06	358.483	363.526	330.791	322.852	352.023		124.288	112.897	127.983	98.3121	99.6888	105.212	81.1487	101.184	109.825	121.723	101.071	97.386	Med14	0.124797	0.204203	-0.0535822	0.695329	-0.0350486	0.749371	-0.268228	0.0145448	0.124797	0.0535822					0.489918	0.168488	-0.581493			Med14
Papola	361.025	315.861	378.759	297.405	344.683	363.446	322.33	338.166	310.212	351.882	335.178	323.569		266.784	226.863	298.354	224.999	235.821	230.33	152.266	184.629	152.614	264	230.383	163.17	Papola	-0.0508532	0.613896	-0.497664	0.00384868	-0.0701626	0.571555	-0.196504	0.183331	0.0508532	0.497664	0.0033511	0.272228	0.0453298	0.626965	0.297437	0.308243	-0.15334			Papola
Ywhab	297.659	270.822	289.587	340.52	328.149	386.767	269.796	284.457	317.383	286.023	351.812	290.546		218.172	210.561	266.111	281.683	242.429	260.462	192.815	174.995	186.344	231.614	261.525	184.718	Ywhab	-0.27604	0.0542848	-0.501622	0.00353932	0.298675	0.0280777	0.175221	0.223104	0.27604	0.501622	0	#DIV/0!	-0.103508	0.263044	0.722192	0.331323	0.22354			Ywhab
Btg1	329.171	218.963	282.312	78.7128	100.382	105.032	93.3213	106.491	91.5009	276.815	94.7087	97.1043		436.223	259.992	358.61	207.171	170.045	216.389	120.783	118.415	203.92	351.608	197.868	147.706	Btg1	0.0360377	0.811107	-0.421811	0.186296	-1.54735	0.00523357	-0.829431	0.0439015	0.0360377	0.421811	0.0600785	0.168102	-0.265202	0.326828	-0.837205	-0.402647	0.01703			Btg1
Sun2	356.606	337.661	242.048	262.231	334.732	361.458	231.154	258.87	293.677	312.105	319.474	261.234		319.316	329.728	287.667	365.582	336.729	351.512	182.301	164.771	221.885	312.237	351.274	189.652	Sun2	-0.290357	0.168818	-0.88924	0.00101304	0.033667	0.881036	0.169956	0.0614754	0.290357	0.88924					-0.862916	-0.769357	-0.582171			Sun2
Rbbp6	348.977	371.514	325.242	236.117	340.489	334.365	322.805	344.871	316.188	348.578	303.657	327.955		259.292	288.564	278.22	251.008	228.106	247.95	193.377	216.87	197.345	275.359	242.354	202.531	Rbbp6	0.111054	0.524748	-0.258979	0.0175364	-0.199039	0.284258	-0.184195	0.0418785	0.111054	0.258979					-0.410132	-0.397561	-0.464173			Rbbp6
Tbl1x	345.532	374.962	325.062	256.368	249.553	281.072	194.857	233.978	204.106	348.518	262.331	210.98		216.27	234.78	220.956	220.358	216.672	198.605	108.615	118.741	131.517	224.002	211.879	119.624	Tbl1x	-0.314279	0.0278257	-0.824726	0.000613871	-0.409847	0.00768193	-0.0802725	0.236837	0.314279	0.824726					0.0618122	-0.04148	-0.821933			Tbl1x
Cd97	44.5909	77.8448	46.236	140.481	68.753	91.6256	29.0047	38.0489	28.4501	56.2239	100.286	31.8346		217.912	272.379	181.636	424.547	330.581	289.164	216.413	220.129	210.65	223.976	348.097	215.731	Cd97	-1.65546	0.0328554	-0.690259	0.0300136	0.83487	0.137286	0.636147	0.0607858	1.65546	0.690259					-0.523312	0.396856	1.21811			Cd97
Cbx5	119.82	164.177	187.305	229.055	281.059	291.572	352.195	345.992	343.331	157.101	267.229	347.173		57.3774	47.8358	64.1526	72.4346	66.9238	71.7534	69.7192	95.3388	82.4897	56.4553	70.3706	82.5159	Cbx5	0.377578	0.0148674	0.2297	0.185107	0.766385	0.0163981	0.317865	0.0508169	0.377578	0.2297	0.0967742	0.0333345	0.179069	0.470972	0.556823	1.07827	-0.224812			Cbx5
Hcfc1	223.588	276.849	247.63	253.81	317.096	319.787	340.492	345.319	354.661	249.355	296.898	346.824		142.933	141.644	148.7	165.851	176.93	174.308	135.195	128.924	175.213	144.425	172.363	146.444	Hcfc1	0.224238	0.0853488	-0.235098	0.156461	0.251762	0.147172	0.255123	0.00217997	0.224238	0.235098					-0.104084	-0.215637	-0.416363			Hcfc1
Sepp1	114.98	103.192	92.0826	40.1813	39.0229	34.0501	39.3639	45.0007	36.5929	103.418	37.7514	40.3192		198.115	256.165	185.794	102.088	172.012	61.5143	625.365	329.032	85.2854	213.358	111.871	346.561	Sepp1	0.0949352	0.455051	1.63127	0.215039	-1.45388	0.000670357	-0.931439	0.0594308	0.0949352	1.63127	-0.277465	0.00123221	-0.203223	0.206919	-2.0211	-1.0462	-2.13652			Sepp1
Ldha	244.447	266.606	230.379	386.326	314.096	281.123	345.026	323.881	363.899	247.144	327.181	344.269		191.056	187.336	212.822	199.567	183.015	196.403	112.632	107.355	151.501	197.071	192.995	123.829	Ldha	0.073444	0.633387	-0.640211	0.00952815	0.40474	0.0712358	-0.0301502	0.687842	0.073444	0.640211					-0.155328	0.124493	-0.462837			Ldha
Smc1a	226.718	195.724	188.278	179.652	284.151	287.571	338.541	329.935	363.601	203.573	250.458	344.026		151.923	160.867	139.363	119.549	123.233	142.935	98.2782	116.847	113.423	150.718	128.572	109.516	Smc1a	0.457949	0.0639363	-0.231437	0.107974	0.29902	0.277396	-0.229269	0.0816886	0.457949	0.231437					0.587985	0.275012	-0.0346713			Smc1a
Mll3	326.935	329.551	372.133	207.498	234.917	206.471	242.462	232.812	154.203	342.873	216.295	209.826		307.761	278.427	309.296	243.798	248.3	235.438	223.442	252.329	189.424	298.495	242.512	221.732	Mll3	-0.0438113	0.836939	-0.12924	0.325695	-0.664672	0.00188099	-0.29965	0.00643313	0.0438113	0.12924					-0.122701	-0.329121	-0.154848			Mll3
Lcp2	298.58	281.263	303.381	282.642	272.639	266.697	330.449	327.244	370.797	294.408	273.993	342.83		201.718	189.819	193.563	223.085	205.361	247.833	308.322	178.07	227.295	195.033	225.426	237.896	Lcp2	0.323357	0.00957645	0.0776735	0.77037	-0.103679	0.0668711	0.208935	0.0765633	0.323357	0.0776735	0.0566713	0.0258997	-0.267392	0.467028	0.29245	0.156797	0.0787067			Lcp2
Son	339.64	344.407	343.645	259.14	301.787	282.677	298.712	307.712	278.138	342.564	281.201	294.854		292.892	311.176	286.463	259.319	244.673	246.122	210.181	252.716	216.863	296.844	250.038	226.587	Son	0.0683986	0.417698	-0.142083	0.169328	-0.284769	0.00781706	-0.247557	0.00588108	0.0683986	0.142083	-0.0426417	0.0784449	0.179264	0.337202	0.056175	0.208207	-0.0112667			Son
Pag1	330.933	348.226	345.662	253.997	286.693	289.508	206.771	224.829	196.137	341.607	276.732	209.246		237.133	205.887	251.594	260.551	251.589	198.324	152.118	148.619	164.211	231.538	236.821	154.983	Pag1	-0.403293	0.00882816	-0.61169	0.014921	-0.303846	0.00676206	0.0325511	0.834137	0.403293	0.61169	-0.339988	0.0145006	-0.0582628	0.79415	-0.0117268	0.0839583	0.125262			Pag1
Mlec	345.295	311	315.626	335.723	321.628	366.81	288.828	265.665	276.047	323.973	341.387	276.846		170.596	154.557	187.582	224.58	228.229	249.215	161.894	119.718	211.815	170.911	234.008	164.476	Mlec	-0.302323	0.0124292	-0.508682	0.0660584	0.0755328	0.366953	0.453307	0.00672296	0.302323	0.508682					-0.430389	-0.046997	-0.696887			Mlec
Pum2	314.572	349.094	358.987	226.444	274.935	296.389	298.343	309.618	266.958	340.885	265.923	291.64		290.99	308.898	273.479	264.431	236.466	232.579	137.115	167.541	163.926	291.122	244.492	156.194	Pum2	0.13318	0.349738	-0.64645	0.00313259	-0.358276	0.0385154	-0.251835	0.0312223	0.13318	0.64645	-0.0813828	0.153419	-0.11828	0.476762	0.0838127	0.0440467	-0.19701			Pum2
Spn	245.63	250.163	193.968	326.45	338.315	353.073	287.615	280.353	255.478	229.92	339.279	274.482		205.003	271.386	218.986	270.724	270.03	238.46	143.819	131.572	156.161	231.792	259.738	143.851	Spn	-0.30576	0.00641952	-0.852487	0.000822529	0.561339	0.00505849	0.164231	0.288172	0.30576	0.852487					-1.06698	-0.782182	-0.645324			Spn
Fam65b	206.359	221.666	189.178	150.447	158.464	126.288	185.816	157.396	144.765	205.734	145.066	162.659		331.073	367.648	310.974	212.441	211.693	172.551	163.4	150.86	234.517	336.565	198.895	182.926	Fam65b	0.165139	0.320308	-0.120747	0.613421	-0.504071	0.0108026	-0.758882	0.00289184	0.165139	0.120747	-0.877987	0.000137268	0.65537	0.148818	-2.08803	-1.62525	-0.962607			Fam65b
Whsc1l1	255.1	289.944	284.905	161.452	199.553	184.118	198.363	213.414	180.798	276.649	181.708	197.525		341.361	344.773	322.245	209.006	209.049	200.808	218.273	218.968	248.029	336.126	206.288	228.424	Whsc1l1	0.120414	0.337671	0.147054	0.0953485	-0.606438	0.00360982	-0.704345	6.62666e-05	0.120414	0.147054					-0.68563	-0.606529	-0.213534			Whsc1l1
Hspa5	259.308	223.898	237.834	318.376	300.685	386.69	321.065	244.563	236.279	240.347	335.25	267.302		161.519	145.004	200.712	266.87	226.938	329.183	180.913	171.247	162.114	169.078	274.33	171.425	Hspa5	-0.326768	0.145263	-0.678335	0.0272073	0.480121	0.028077	0.698222	0.0364686	0.326768	0.678335	0.139873	0.0867576	0.0175723	0.756983	0.558734	0.978637	0.669647			Hspa5
Mll1	288.532	332.775	384.414	187.193	231.243	173.822	291.675	260.933	203.708	335.24	197.419	252.105		293.122	287.22	314.33	242.329	230.165	231.314	262.16	264.489	195.507	298.224	234.603	240.719	Mll1	0.352763	0.153186	0.0371272	0.803005	-0.763932	0.0135191	-0.346176	0.00220106	0.352763	0.0371272					0.0295077	-0.245446	-0.052353			Mll1
Arl4c	193.549	202.148	132.491	322.48	255.309	232.111	92.5568	109.339	89.3345	176.063	269.966	97.0767		352.167	308.284	344.494	383.279	321.76	299.356	115.792	101.795	196.905	334.982	334.798	138.164	Arl4c	-1.47558	0.00340202	-1.27691	0.00716566	0.616692	0.0544348	-0.000789421	0.995179	1.47558	1.27691	0.320107	0.000671993	-0.624421	0.0120834	-0.684845	-0.654178	-0.836016			Arl4c
4932438A13Rik	332.722	282.33	386.827	173.603	206.412	173.21	263.47	232.991	157.714	333.959	184.408	218.059		190.306	175.241	188.056	140.366	150.681	129.697	164.197	172.144	124.321	184.534	140.248	153.554	4932438A13Rik	0.241813	0.369395	0.130767	0.452052	-0.85677	0.00961346	-0.39591	0.00445112	0.241813	0.130767	-0.234694	0.00640399	0.136807	0.68084	0.322453	0.04781	0.08017			4932438A13Rik
Prkar1a	275.511	297.31	271.22	300.549	324.169	375.501	270.903	281.878	311.731	281.347	333.407	288.171		180.739	177.081	186.013	228.67	217.994	249.52	107.463	129.209	100.869	181.278	232.061	112.514	Prkar1a	-0.210358	0.147866	-1.0444	0.000690708	0.244933	0.0915889	0.3563	0.00615989	0.210358	1.0444	-0.060748	0.0052441	0.458466	0.163697	0.113188	0.468347	0.371677			Prkar1a
Hspa8	256.494	216.656	362.085	351.472	300.409	347.669	407.207	245.034	223.479	278.412	333.183	291.907		263.73	200.19	359.704	290.125	194.204	239.562	179.643	146.379	144.823	274.541	241.297	156.948	Hspa8	-0.19081	0.531028	-0.620519	0.0479672	0.259098	0.303164	-0.186214	0.571508	0.19081	0.620519	0.00778834	0.495025	0.113348	0.124689	0.68091	0.681373	0.601897			Hspa8
Spata13	311.258	346.316	293.153	275.261	305.339	279.695	334.64	347.651	314.345	316.909	286.765	332.212		225.635	214.914	194.147	262.701	236.036	248.512	141.811	122.896	208.139	211.565	249.083	157.615	Spata13	0.212236	0.0280276	-0.660219	0.0274894	-0.144199	0.173093	0.235523	0.0355873	0.212236	0.660219	-0.0338719	0.185095	-0.180342	0.403642	-0.269	0.1863	0.447604			Spata13
Mrc1	0.295468	0.738323	0.425306	0.423934	0.291014	0.203191	0.2	0.2	0.261481	0.486366	0.306046	0.220494		2.59787	5.27005	3.53236	53.8196	141.337	4.6957	680.593	301.74	7.31736	3.80009	66.6174	329.884	Mrc1	-0.473012	0.272898	2.30799	0.256256	-0.668292	0.285133	4.13179	0.191123	0.473012	2.30799	0	#DIV/0!	0.0364489	0.169484	0.004984	-0.0108147	-0.0195097			Mrc1
Mll2	309.548	341.356	337.523	224.818	262.076	205.426	245.651	255.08	208.713	329.476	230.773	236.481		366.459	271.824	296.457	212.1	251.281	267.116	295.681	206.707	309.198	311.58	243.499	270.528	Mll2	0.0352509	0.806619	0.151865	0.49528	-0.513696	0.0070571	-0.355689	0.105967	0.0352509	0.151865					-0.529494	0.0247297	-0.0730343			Mll2
S1pr1	114.401	132.358	111.17	111.435	93.125	68.8146	99.5948	91.69	71.7789	119.31	91.125	87.6879		342.369	318.276	326.877	126.602	123.817	109.125	100.109	70.1242	186.007	329.174	119.848	118.747	S1pr1	-0.0554693	0.828447	-0.0133147	0.976511	-0.388792	0.114254	-1.45765	1.93132e-05	0.0554693	0.0133147	-1.77217	0.000106464	0.724026	0.0118455	-2.70037	-2.34199	-5.12292			S1pr1
G3bp2	333.353	346.812	306.082	280.271	287.978	352.334	276.992	301.164	303.712	328.749	306.861	293.956		256.266	275.388	254.986	268.81	266.404	236.703	209.295	185.79	198.303	262.214	257.306	197.796	G3bp2	-0.0619837	0.624597	-0.37947	0.00854958	-0.0994019	0.44395	-0.0272604	0.709205	0.0619837	0.37947					0.063546	0.336311	0.0719107			G3bp2
Hspa4	280.877	274.989	288.723	257.434	329.65	394.031	325.546	310.784	307.398	281.529	327.038	314.576		153.969	181.872	188.712	184.911	180.587	194.271	115.083	134.688	137.238	174.851	186.59	129.003	Hspa4	-0.0560501	0.770088	-0.532464	0.00204942	0.216173	0.315084	0.0937414	0.360121	0.0560501	0.532464	0	#DIV/0!	-0.23762	0.309674	0.670444	0.681635	0.0441123			Hspa4
Ddx3x	277.51	315.439	243.416	190.55	279.773	288.794	298.027	340.744	341.438	278.789	253.039	326.737		232.147	254.5	197.211	176.548	216.088	213.507	136.081	162.571	179.976	227.953	202.048	159.543	Ddx3x	0.368768	0.0994001	-0.340753	0.0781525	-0.139811	0.531339	-0.17404	0.284899	0.368768	0.340753					-0.438617	0.160489	-0.757351			Ddx3x
Arpc2	349.451	323.673	286.778	286.426	328.364	365.383	283.978	304.842	338.251	319.967	326.724	309.023		255.402	284.007	261.442	272.664	255.646	258.634	198.722	191.513	206.405	266.95	262.315	198.88	Arpc2	-0.0803578	0.558234	-0.3994	0.000728024	0.0301493	0.828189	-0.025273	0.67197	0.0803578	0.3994	0.00377986	0.495025	-0.323456	0.150721	-0.0435017	0.19259	-0.00225667			Arpc2
Slc38a1	113.059	146.717	148.482	331.486	297.715	350.244	267.398	247.321	249.726	136.086	326.482	254.815		117.459	117.483	123.715	225.104	203.394	218.662	90.5109	113.445	123.596	119.553	215.72	109.184	Slc38a1	-0.357553	0.0125284	-0.982395	0.000810355	1.26248	0.000581703	0.851514	0.000142256	0.357553	0.982395	0.238218	0.00832553	-0.13671	0.479126	0.528184	1.23169	0.467764			Slc38a1
Dock8	331.328	295.846	347.571	226.071	243.827	257.088	243.121	246.379	226.966	324.915	242.329	238.822		247.132	247.722	275.448	214.617	224.264	228.713	190.01	204.12	201.694	256.767	222.531	198.608	Dock8	-0.0210304	0.761793	-0.164085	0.0165158	-0.423097	0.00958345	-0.206454	0.0286282	0.0210304	0.164085	0	#DIV/0!	-0.240078	0.348622	-0.397412	-0.359457	-0.34978			Dock8
Hnrnpab	176.899	225.684	173.692	194.707	288.928	265.168	332.874	310.896	330.93	192.092	249.601	324.9		84.2629	118.623	95.0099	88.4803	111.338	120.512	66.7363	86.2143	89.4271	99.2985	106.777	80.7926	Hnrnpab	0.380374	0.0611218	-0.402303	0.0938404	0.377829	0.155515	0.104753	0.619531	0.380374	0.402303	-0.0545238	0.238817	-0.0684051	0.416638	0.15669	0.55867	-0.0584533			Hnrnpab
Actr2	287.953	301.129	327.439	252.345	321.444	363.522	318.904	322.827	325.526	305.507	312.437	322.419		310.96	320.671	335.12	329.636	314.537	321.052	204.156	255.425	222.377	322.25	321.742	227.319	Actr2	0.0453703	0.77384	-0.501183	0.00378566	0.0323613	0.850272	-0.00227764	0.953932	0.0453703	0.501183	-0.0555664	0.296582	-0.0271979	0.901601	-0.052815	0.375317	0.05097			Actr2
Kpnb1	249.444	265.068	248.494	262.604	298.45	339.768	313.711	321.997	331.428	254.336	300.274	322.379		175.207	193.208	193.016	195.635	196.201	199.871	142.342	149.658	161.157	187.144	197.236	151.052	Kpnb1	0.102476	0.388589	-0.38487	0.00120699	0.239547	0.115693	0.0757741	0.17419	0.102476	0.38487	0	#DIV/0!	0.167511	0.303688	0.459275	0.405277	0.0239067			Kpnb1
Itm2b	245.578	223.7	208.698	235.557	197.778	221.967	170.686	171.591	151.165	225.992	218.434	164.481		215.866	224.117	224.275	287.32	295.911	252.636	500.792	299.337	165.091	221.419	278.622	321.74	Itm2b	-0.409279	0.0138975	0.207586	0.684011	-0.0490745	0.64899	0.331529	0.0133463	0.409279	0.207586	0.260768	0.0135547	0.0596129	0.795838	-0.301417	-0.0703333	-0.15285			Itm2b
Cd164	284.718	315.464	277.666	249.28	293.367	290.757	324.571	354.581	285.011	292.616	277.801	321.388		230.879	233.845	238.354	246.787	240.739	250.058	202.355	207.684	173.064	234.359	245.861	194.368	Cd164	0.21026	0.152315	-0.339055	0.00975063	-0.0749542	0.46589	0.0691207	0.0300336	0.21026	0.339055	0.0607803	0.136225	0.0255635	0.943403	-0.008565	0.174883	-0.189663			Cd164
Fryl	294.976	334.958	332.192	256.395	304.543	288.106	308.307	306.815	274.229	320.709	283.015	296.45		216.731	230.515	227.776	246.21	228.229	213.507	213.016	190.515	214.119	225.007	229.315	205.883	Fryl	0.066914	0.496452	-0.155504	0.12692	-0.180387	0.120071	0.0273605	0.698666	0.066914	0.155504					-0.0918797	0.0542477	0.193176			Fryl
Mpeg1	1.11088	16.7102	15.3354	1.09011	2.00563	0.865857	1.11664	2.16858	2.0544	11.0522	1.32053	1.77987		6.92029	6.81843	6.4503	56.5988	129.534	12.4746	506.433	343.982	99.4449	6.72967	66.2024	316.62	Mpeg1	0.430656	0.394801	2.2578	0.111685	-3.06514	0.123401	3.29828	0.156392	0.430656	2.2578	-0.736145	0.161118	-0.155471	0.603594	-0.178023	-0.175461	-0.155368			Mpeg1
Cfl1	295.897	258	244.461	416.757	286.601	224.719	308.465	296.993	342.758	266.119	309.359	316.072		223.186	199.606	205.089	196.972	177.298	216.811	151.793	128.598	219.736	209.294	197.027	166.709	Cfl1	0.0309718	0.913786	-0.241058	0.364043	0.21721	0.501864	-0.0871344	0.413301	0.0309718	0.241058	-0.278232	0.0504163	0.0985501	0.322267	-0.0451267	-0.153053	-0.2223			Cfl1
Ankrd44	304.603	308.172	328.231	189.484	228.855	230.658	189.691	199.421	173.328	313.669	216.332	187.48		235.432	272.701	259.144	237.61	211.877	200.597	159.856	169.394	167.499	255.759	216.695	165.583	Ankrd44	-0.206516	0.135059	-0.38811	0.0107442	-0.535992	0.0031408	-0.239122	0.0647257	0.206516	0.38811	-0.0043716	0.272228	0.127681	0.46498	-0.791098	-0.579961	-0.308222			Ankrd44
Polr2a	243.631	280.519	239.275	233.026	280.569	253.8	285.217	326.258	328.465	254.475	255.798	313.313		209.757	223.503	178.135	224.134	210.033	205.353	147.481	140.045	202.341	203.798	213.173	163.289	Polr2a	0.292598	0.0431062	-0.384599	0.0711541	0.00748279	0.947782	0.0648842	0.55495	0.292598	0.384599	-0.175391	0.00766902	-0.11542	0.151588	-0.401524	-0.179787	-0.335811			Polr2a
Ptp4a2	317.071	333.593	287.138	269.319	309.013	311.554	275.516	309.753	276.744	312.601	296.629	287.338		306.234	323.096	299.047	313.538	315.121	285.345	210.152	275.426	217.277	309.459	304.668	234.285	Ptp4a2	-0.0459111	0.627091	-0.378974	0.0367973	-0.0756637	0.454058	-0.02251	0.710443	0.0459111	0.378974	-0.10305	0.015949	-0.0231046	0.693272	-0.424905	0.0276167	-0.36083			Ptp4a2
Tnks2	299.895	291.506	302.877	262.63	317.678	318.945	313.368	319.014	301.969	298.092	299.751	311.451		219.987	244.158	259.071	245.004	228.874	221.544	164.965	158.803	164.574	241.072	231.807	162.781	Tnks2	0.0552374	0.575764	-0.509997	0.000665058	0.00800622	0.934186	-0.0565389	0.525299	0.0552374	0.509997	0	#DIV/0!	0.170318	0.282705	-0.34602	-0.182067	-0.21185			Tnks2
Dgka	209.278	214.251	177.077	113.594	146.829	127.715	163.252	166.119	180.624	200.202	129.379	169.998		283.671	338.2	309.734	118.186	110.477	123.933	116.884	81.4687	156.937	310.535	117.532	118.43	Dgka	0.393913	0.0211528	0.0109836	0.96959	-0.629849	0.00941056	-1.4017	0.000285819	0.393913	0.0109836	-0.578143	0.000320607	0.666406	0.00153259	-2.01384	-1.63106	-1.72899			Dgka
Cyfip2	310.969	306.511	310.187	236.543	273.986	284.92	261.994	288.942	248.505	309.222	265.15	266.481		239.467	253.653	254.694	255.36	263.084	222.645	204.688	201.513	201.513	249.271	247.03	202.571	Cyfip2	0.00722311	0.947142	-0.286255	0.0232939	-0.221837	0.0401107	-0.0130325	0.874635	0.00722311	0.286255	-0.0441539	0.147104	0.117667	0.0889934	-0.345006	-0.380967	0.07382			Cyfip2
Erbb2ip	304.445	334.362	284.653	217.277	276.435	252.398	252.557	236.153	219.794	307.82	248.704	236.168		190.969	215.966	209.174	234.752	219.746	192.021	162.189	169.577	145.03	205.37	215.506	158.932	Erbb2ip	-0.0746135	0.557415	-0.439321	0.0174163	-0.30766	0.0579593	0.069507	0.524961	0.0746135	0.439321	0.0999038	0.00748826	-0.14715	0.488408	0.302119	0.0945733	-0.236565			Erbb2ip
Kdm5a	303.051	314.149	302.804	200.596	246.552	217.175	216.893	258.152	209.31	306.668	221.441	228.119		238.372	266.361	214.718	236.64	223.25	206.431	149.342	163.223	184.376	239.817	222.107	165.647	Kdm5a	0.0428608	0.758354	-0.423142	0.0136213	-0.469755	0.00363117	-0.11068	0.363737	0.0428608	0.423142					-0.397077	-0.167637	-0.24562			Kdm5a
Nfatc1	89.3862	115.344	93.5953	197.825	214.679	186.285	318.376	267.728	333.544	99.4418	199.596	306.55		109.823	105.71	102.487	152.138	155.66	162.874	180.175	132.489	215.232	106.007	156.891	175.965	Nfatc1	0.619036	0.00767544	0.16553	0.474423	1.00516	0.000963021	0.565607	0.000181095	0.619036	0.16553	-0.223114	0.0121711	0.0703908	0.666086	0.289197	0.21568	0.260991			Nfatc1
Ep300	263.938	328.509	327.114	258.927	278.916	265.983	314.343	299.415	247.734	306.52	267.942	287.164		237.939	267.734	270.086	277.226	250.421	241.085	279.408	241.738	281.914	258.587	256.244	267.687	Ep300	0.0999552	0.412051	0.0630293	0.535864	-0.194064	0.15559	-0.0131313	0.883281	0.0999552	0.0630293	-0.0281413	0.269215	0.156868	0.24363	0.00628167	-0.328625	-0.0773617			Ep300
St8sia1	309.469	306.784	302.12	82.4168	101.453	84.9734	108.32	96.7133	86.8941	306.124	89.6145	97.309		182.44	171.034	214.208	33.2645	27.3352	48.7682	33.511	20.9577	49.3559	189.227	36.4559	34.6082	St8sia1	0.118842	0.421414	-0.0750405	0.867722	-1.77231	4.3859e-06	-2.37589	0.000448162	0.118842	0.0750405					-1.73258	-1.62784	-1.79557			St8sia1
Stk10	156.54	221.641	146.573	254.477	217.924	256.578	153.104	153.315	150.094	174.918	242.993	152.171		256.699	317.633	270.998	331.681	300.521	284.97	187.529	167.805	238.167	281.777	305.724	197.834	Stk10	-0.675222	0.00195917	-0.627942	0.0125829	0.474237	0.0631667	0.117678	0.355789	0.675222	0.627942	-0.126769	0.0327969	0.0630198	0.613451	-0.577376	-0.480023	-0.206867			Stk10
Dhx9	222.956	258.297	213.704	189.431	309.289	307.476	257.645	310.515	349.008	231.653	268.732	305.723		149.791	146.026	154.354	160.712	168.569	137.218	91.8104	140.656	119.455	150.057	155.5	117.307	Dhx9	0.186056	0.48121	-0.406623	0.0878511	0.214205	0.426349	0.0514024	0.605416	0.186056	0.406623	0	#DIV/0!	0.0875491	0.577772	0.35556	0.629635	-0.0910347			Dhx9
Gm17431	230.19	203.016	336.19	320.215	271.506	319.506	373.889	220.366	203.957	256.465	303.742	266.07		240.619	186.868	330.342	256.907	167.432	216.53	161.628	128.843	122.199	252.61	213.623	137.556	Gm17431	-0.191039	0.541191	-0.635042	0.0563943	0.244084	0.340258	-0.241845	0.472459	0.191039	0.635042										Gm17431
Tnrc6b	273.801	309.512	319.155	175.841	204.912	166.099	197.019	195.564	175.245	300.823	182.284	189.276		233.329	240.506	241.016	236.168	214.029	192.537	196.684	197.154	181.581	238.284	214.245	191.806	Tnrc6b	0.0543018	0.634585	-0.159607	0.174183	-0.722726	0.00278793	-0.153423	0.134438	0.0543018	0.159607	-0.103065	0.138054	0.0517474	0.76307	-0.318154	-0.311168	-0.184005			Tnrc6b
Kpna4	251.075	266.283	288.363	190.39	178.427	209.172	186.369	183.297	161.823	268.574	192.663	177.163		294.506	293.998	311.266	250.142	201.918	210.063	154.51	162.388	179.096	299.923	220.708	165.331	Kpna4	-0.121003	0.259903	-0.416779	0.0287983	-0.479237	0.00567284	-0.442455	0.00766585	0.121003	0.416779	0.0448068	0.272228	-0.107962	0.527485	0.0880812	0.077251	0.0925573			Kpna4
Cdk6	39.5932	66.3123	63.9552	87.2132	204.973	93.2313	317.533	316.368	262.351	56.6203	128.472	298.751		14.2396	14.5895	15.2771	39.2947	51.5555	35.4598	67.3861	56.5189	71.9024	14.7021	42.1033	65.2691	Cdk6	1.21748	0.0159126	0.632467	0.025433	1.18207	0.140976	1.51792	0.00488395	1.21748	0.632467					0.639464	0.532346	-0.802206			Cdk6
Rplp0	204.965	203.189	173.836	222.473	211.066	218.934	184.761	172.04	182.666	193.997	217.491	179.822		279.204	318.538	297.004	176.364	159.963	197.317	74.9762	92.3652	100.196	298.249	177.881	89.179	Rplp0	-0.274385	0.00190514	-0.996139	0.00250332	0.164924	0.0918499	-0.745603	0.0015521	0.274385	0.996139	-0.100383	0.650163	-0.0822442	0.356834	-0.528047	-0.161217	-0.54382			Rplp0
Hsp90aa1	132.314	119.659	207.474	152.125	212.107	261.625	299.899	276.563	317.209	153.149	208.619	297.89		107.662	88.6486	147.423	108.799	87.0869	102.143	55.7203	97.8643	69.8575	114.578	99.343	74.4807	Hsp90aa1	0.513911	0.0574032	-0.415552	0.149291	0.445935	0.255878	-0.205838	0.455769	0.513911	0.415552	-0.330542	0.627465	0.148084	0.29628	1.66855	1.45824	0.999467			Hsp90aa1
Gm10222	194.759	178.587	263.08	280.324	251.237	277.146	162.62	193.523	339.297	212.142	269.569	231.813		223.416	174.481	267.679	238.003	238.679	189.257	227.547	356.161	306.505	221.859	221.98	296.738	Gm10222	-0.217693	0.531909	0.418761	0.141337	0.345625	0.104887	0.000786457	0.99712	0.217693	0.418761										Gm10222
Foxp1	305.787	273.972	267.654	107.012	122.518	96.672	153.051	156.319	146.708	282.471	108.734	152.026		304.188	327.157	256.226	129.46	127.782	120.348	147.718	156.705	242.956	295.857	125.863	182.46	Foxp1	0.483515	0.00570804	0.535721	0.136979	-1.3773	0.000241538	-1.23304	0.0012847	0.483515	0.535721					-1.59679	-1.87882	-1.24878			Foxp1
Rnf38	278.326	307.354	299.815	188.552	236.601	234.787	237.928	241.042	249.402	295.165	219.98	242.791		254.307	257.129	250.937	234.097	198.568	203.362	151.734	142.815	166.023	254.125	212.009	153.524	Rnf38	0.14234	0.229296	-0.46566	0.0108954	-0.424149	0.0138681	-0.261411	0.0201934	0.14234	0.46566					-0.486525	-0.627486	-0.220371			Rnf38
Vim	267.778	237.068	237.366	309.849	266.791	307.757	239.299	195.317	240.363	247.404	294.799	224.993		77.0012	81.9292	99.3868	61.9735	74.1776	51.1347	70.9892	96.3979	115.235	86.1057	62.4286	94.2074	Vim	-0.389852	0.0267925	0.593634	0.0926452	0.252863	0.0521647	-0.463902	0.0674855	0.389852	0.593634	-0.999422	0.000392939	0.207911	0.00611758	-0.742762	-0.389727	-0.542857			Vim
Hivep2	316.335	285.157	282.312	139.441	206.596	168.495	266.475	261.516	252.241	294.601	171.511	260.077		177.685	178.337	174.305	191.44	194.603	192.467	155.012	111.755	167.783	176.776	192.836	144.85	Hivep2	0.600643	0.011216	-0.412816	0.0475274	-0.780466	0.00525102	0.125457	0.000500571	0.600643	0.412816	-0.23891	0.00812853	-0.15349	0.438901	-0.0393617	0.026534	-0.204134			Hivep2
Mycbp2	291.53	312.984	278.675	167.954	234.703	212.868	175.852	202.022	142.574	294.396	205.175	173.483		278.743	295.663	241.673	211.628	252.449	237.968	215.261	274.428	219.4	272.026	234.015	236.363	Mycbp2	-0.242062	0.291672	0.0144015	0.921934	-0.520905	0.0155244	-0.217146	0.12907	0.242062	0.0144015	0.271666	0.00618367	-0.556008	0.0503989	0.0793335	0.102444	-0.0448407			Mycbp2
Gnai3	168.929	161.623	157.593	184.182	224.783	215.595	292.149	291.252	297.761	162.715	208.187	293.721		117.517	129.607	124.955	125.238	117.608	117.888	61.0363	71.1222	75.5006	124.026	120.245	69.2197	Gnai3	0.496568	0.00235795	-0.79672	0.000502715	0.35553	0.0233442	-0.0446738	0.430506	0.496568	0.79672	0.0523465	0.220759	0.431259	0.113475	0.670187	0.500947	0.152857			Gnai3
Wapal	284.481	294.433	301.544	191.456	250.961	251.787	273.513	288.561	225.571	293.486	231.401	262.548		191.459	216.609	202.645	184.911	194.48	178.9	144.587	140.452	133.562	203.571	186.097	139.534	Wapal	0.182185	0.321619	-0.415442	0.00111225	-0.342893	0.0392769	-0.129475	0.111177	0.182185	0.415442	0.067577	0.0482987	-0.382352	0.224753	0.102564	0.383522	-0.099145			Wapal
Lbh	239.686	263.357	211.399	322.16	281.273	274.445	222.982	224.604	249.253	238.147	292.626	232.28		217.797	201.008	188.42	288.447	272.121	247.856	234.399	151.125	244.069	202.408	269.475	209.864	Lbh	-0.333195	0.0244866	-0.360694	0.133864	0.297204	0.0616327	0.41288	0.00994073	0.333195	0.360694	0.308679	0.00375523	-0.128265	0.484483	0.0379532	0.356259	0.115859			Lbh
Axl	4.95123	7.70742	5.50337	6.63269	8.71099	7.87482	6.17762	7.84216	5.59042	6.05401	7.7395	6.53673		4.4421	5.82513	4.07947	57.5164	126.184	9.33491	586.056	270.028	18.5	4.78224	64.345	291.528	Axl	-0.24367	0.254645	2.17973	0.246871	0.354349	0.179095	3.75007	0.153825	0.24367	2.17973					0.197518	0.29849	0.337613			Axl
Gsk3b	285.428	275.956	311.952	206.245	214.036	194.772	220.847	217.944	187.447	291.112	205.018	208.746		206.962	192.448	203.411	211.837	202.011	167.326	187.234	155.605	160.432	200.941	193.725	167.757	Gsk3b	0.0259996	0.772629	-0.207635	0.195033	-0.505825	0.00208702	-0.0527612	0.637849	0.0259996	0.207635	-0.251709	0.0656799	0.0488585	0.860141	-0.140132	-0.248643	-0.200352			Gsk3b
Mgea5	336.325	259.959	275.577	157.108	199.002	230.505	189.902	191.348	244.77	290.621	195.539	208.673		136.017	148.597	135.314	117.74	132.669	164.842	115.674	104.382	123.622	139.976	138.417	114.559	Mgea5	0.0937918	0.662215	-0.272928	0.186383	-0.571684	0.0393528	-0.0161562	0.919854	0.0937918	0.272928	0.0157573	0.267254	-0.194562	0.037603	-0.117959	-0.138823	-0.16979			Mgea5
Prkacb	182.607	207.331	165.372	352.244	240.153	277.529	126.56	147.327	138.764	185.103	289.975	137.55		176.964	176.351	154.974	238.842	199.982	195.723	93.1394	89.6563	121.215	169.43	211.516	101.337	Prkacb	-1.07597	0.0104148	-1.06161	0.00290244	0.647599	0.0405239	0.32008	0.0533163	1.07597	1.06161	-0.0325467	0.242465	-0.073731	0.792066	0.245403	0.364693	0.375633			Prkacb
Ptma	171.243	178.835	161.735	188.818	237.949	238.635	275.437	276.72	317.408	170.604	221.801	289.855		101.956	106.586	103.472	101.983	96.4308	122.855	50.8177	70.4297	56.9404	104.005	107.089	59.3959	Ptma	0.386069	0.0339738	-0.850381	0.00857754	0.37861	0.041007	0.0421677	0.724569	0.386069	0.850381					1.08589	0.976077	0.44927			Ptma
2810474O19Rik	164.588	170.898	151.291	187.246	172.058	181.136	146.646	161.208	137.295	162.259	180.147	148.383		225.462	257.217	203.594	385.717	247.808	235.742	173.648	230.597	179.794	228.758	289.756	194.68	2810474O19Rik	-0.279848	0.018217	-0.573734	0.13792	0.150874	0.06967	0.341019	0.29414	0.279848	0.573734					0.80022	0.790291	1.39222			2810474O19Rik
Rnf213	211.304	281.486	262.864	271.184	268.567	324.807	78.0593	116.335	92.7211	251.885	288.186	95.7052		145.901	161.481	343.144	174.922	232.87	275.926	212.16	208.601	284.632	216.842	227.906	235.131	Rnf213	-1.59033	0.000853688	0.0450262	0.859701	0.194236	0.262596	0.0717946	0.881647	1.59033	0.0450262	0.087094	0.285023	-0.430708	0.0153292	-0.454384	-0.220057	-0.157617			Rnf213
Sp1	258.572	295.425	306.766	202.488	225.793	240.267	198.864	219.491	198.179	286.921	222.849	205.511		223.647	231.829	229.272	201.219	201.949	172.176	134.427	138.925	150.569	228.249	191.781	141.307	Sp1	-0.11685	0.254359	-0.440628	0.0098684	-0.364584	0.0246168	-0.251148	0.022532	0.11685	0.440628	-0.0451771	0.233599	-0.157737	0.454587	-0.304893	-0.119842	-0.157187			Sp1
Ncoa2	280.246	299.641	280.655	204.06	229.498	227.599	201.526	214.087	207.069	286.847	220.386	207.561		231.312	268.932	253.709	225.838	224.479	222.434	206.549	161.858	195.352	251.318	224.25	187.92	Ncoa2	-0.086499	0.225234	-0.254996	0.054163	-0.380251	0.00306217	-0.164402	0.0691462	0.086499	0.254996	0.0014548	0.495025	-0.38988	0.0976254	-0.264887	-0.462381	-0.211389			Ncoa2
Prkcq	309.995	270.177	279.935	240.807	268.23	286.424	277.994	248.128	253.61	286.703	265.153	259.911		200.363	226.249	203.338	192.593	196.816	184.125	127.871	92.7725	143.373	209.984	191.178	121.339	Prkcq	-0.0288101	0.761395	-0.655877	0.0105982	-0.112728	0.294321	-0.135359	0.10459	0.0288101	0.655877	-0.0140212	0.307584	-0.195441	0.0409042	-0.087295	-0.0405667	-0.16382			Prkcq
Zc3hav1	292.635	283.52	277.666	189.484	204.452	247.913	231.233	230.838	204.504	284.607	213.95	222.192		239.668	256.808	282.415	208.613	192.759	204.111	147.245	124.769	177.051	259.63	201.828	149.688	Zc3hav1	0.0545334	0.696126	-0.431162	0.0302832	-0.411699	0.0173454	-0.363335	0.0121502	0.0545334	0.431162					-0.493612	-0.321463	-0.17955			Zc3hav1
Znrf2	174.952	200.412	169.766	136.51	162.628	154.477	196.834	200.25	179.677	181.71	151.205	192.254		280.011	306.064	267.241	215.665	182.862	185.906	109.471	114.219	154.09	284.439	194.811	125.927	Znrf2	0.346507	0.0148027	-0.62949	0.0173282	-0.265132	0.0669535	-0.546042	0.00443497	0.346507	0.62949					-0.693529	-0.675718	-0.231692			Znrf2
Dek	120.951	152.595	153.272	147.222	230.6	223.7	272.775	299.235	281.276	142.272	200.507	284.429		95.2706	109.07	96.7606	103.163	110.693	113.694	62.6311	110.349	71.1517	100.367	109.183	81.3774	Dek	0.504411	0.0393459	-0.424046	0.137862	0.494999	0.112926	0.121463	0.176548	0.504411	0.424046	0.0271889	0.272228	0.008237	0.959313	1.25404	1.22463	0.66191			Dek
Atp5a1	282.797	251.378	248.782	240.62	275.058	281.53	278.732	272.908	301.073	260.986	265.736	284.238		166.475	185.466	196.299	175.342	175.854	180.259	119.365	116.623	113.139	182.747	177.152	116.375	Atp5a1	0.0971042	0.293845	-0.606198	1.4057e-05	0.0260217	0.790846	-0.0448609	0.561778	0.0971042	0.606198	0.0199501	0.272228	0.172399	0.239156						Atp5a1
Ms4a6b	123.923	126.058	103.355	123.08	158.954	137.069	143.852	146.497	121.632	117.779	139.701	137.327		274.882	299.198	277.345	186.012	177.606	197.645	122.23	97.7421	165.48	283.808	187.088	128.484	Ms4a6b	-0.0247274	0.864822	-0.542127	0.0468812	0.246263	0.159471	-0.601202	0.0005611	0.0247274	0.542127	-0.207533	0.043875	0.279765	0.227329	-1.86111	-0.647387	-0.990963			Ms4a6b
Dock2	226.376	223.303	210.823	201.422	191.287	199.207	163.279	164.662	131.269	220.167	197.305	153.07		282.691	306.911	254.475	281.683	282.694	243.521	188.149	222.125	218.96	281.359	269.299	209.745	Dock2	-0.36624	0.0174951	-0.360578	0.0240958	-0.158171	0.0156508	-0.0632014	0.577107	0.36624	0.360578	0.251166	0.00167899	-0.455025	0.119143	-0.27763	-0.0971467	0.35271			Dock2
Hnrnpul1	225.771	293.837	221.231	260.152	314.249	243.147	260.36	280.331	300.923	246.947	272.516	280.538		210.766	225.782	178.718	198.02	211.662	216.53	153.595	157.194	215.802	205.089	208.737	175.53	Hnrnpul1	0.0418558	0.759066	-0.24997	0.187454	0.142142	0.466358	0.0254402	0.819128	0.0418558	0.24997					0.024895	-0.0773433	0.04619			Hnrnpul1
Mga	290.715	254.726	292.72	178.106	198.91	187.049	197.308	197.268	155.996	279.387	188.022	183.524		193.707	185.524	215.886	211.864	186.212	182.509	132.714	157.683	139.775	198.372	193.528	143.391	Mga	-0.0349318	0.779577	-0.432591	0.0133575	-0.571363	0.00265291	-0.0356663	0.727153	0.0349318	0.432591	-0.125073	0.522518	0.176486	0.673488	0.647093	0.223495	-0.0146657			Mga
Rps4x	220.168	196.642	171.063	208.777	180.54	195.333	155.634	138.514	138.341	195.958	194.883	144.163		269.003	303.581	265.564	186.825	154.092	204.346	71.9933	79.1876	84.8453	279.382	181.754	78.6754	Rps4x	-0.434907	0.00704434	-1.20801	0.00246154	-0.00793301	0.950774	-0.620251	0.00690849	0.434907	1.20801	0.156562	0.753738	0.0417285	0.65307	0.123103	0.0845867	0.05477			Rps4x
Pou2af1	15.6305	22.092	15.9836	20.7556	48.1777	20.6949	91.8715	95.9284	136.648	17.9021	29.876	108.149		103.512	57.8856	43.3258	52.6136	47.5905	46.7063	154.392	169.027	512.582	68.2411	48.9701	278.667	Pou2af1	1.85596	0.00994746	2.50857	0.121219	0.738863	0.271193	-0.478739	0.349902	1.85596	2.50857					-0.169171	-0.082657	-0.45639			Pou2af1
Gm9793	284.849	292.126	257.462	238.728	242.847	295.65	236.004	257.906	260.907	278.146	259.075	251.605		211.544	223.153	206.22	215.429	220.33	191.436	182.301	158.518	168.715	213.639	209.065	169.845	Gm9793	-0.0422086	0.726909	-0.299733	0.0253962	-0.10247	0.418161	-0.0312232	0.677987	0.0422086	0.299733										Gm9793
Ash1l	263.727	250.435	319.983	159.853	179.866	155.394	211.042	205.902	143.072	278.049	165.038	186.672		191.862	192.799	231.241	175.42	179.112	180.634	190.807	210.047	169.88	205.301	178.389	190.245	Ash1l	0.177707	0.402199	0.0928316	0.368268	-0.752541	0.00749357	-0.202714	0.108473	0.177707	0.0928316	-0.0674473	0.326099	-0.0246314	0.874342	0.0310187	-0.169278	-0.350124			Ash1l
H2-Ab1	2.87323	12.3204	10.1853	4.3144	5.25114	2.85385	7.70645	6.56392	8.45411	8.45965	4.1398	7.57483		73.3992	45.3817	63.9702	58.5914	64.7415	49.6117	231.77	172.286	427.496	60.917	57.6482	277.184	H2-Ab1	0.871652	0.0180221	2.2655	0.0467217	-1.03104	0.216214	-0.079571	0.743732	0.871652	2.2655	0.134428	0.328053	-0.136788	0.518369	-0.147629	-0.326546	-0.158691			H2-Ab1
Uba1	265.595	273.749	256.67	239.687	267.464	270.265	272.353	267.997	290.166	265.338	259.139	276.839		175.985	175.387	186.56	179.772	189.009	194.083	136.022	112.855	183.962	179.311	187.622	144.28	Uba1	0.09532	0.210625	-0.378958	0.11224	-0.0341036	0.60109	0.0653653	0.208109	0.09532	0.378958					-0.380793	-0.098	-0.291357			Uba1
Scd2	259.861	255.495	227.75	247.468	220.466	213.25	271.562	235.974	321.766	247.702	227.061	276.434		38.7333	26.2462	34.0613	44.4335	54.7521	58.9838	52.7669	42.0989	97.9435	33.0136	52.7231	64.2698	Scd2	0.283853	0.141195	0.285704	0.548758	-0.125522	0.22706	0.675376	0.0251815	0.283853	0.285704	-0.34423	0.00751762	0.127647	0.72557	0.0258117	-0.161627	-1.55347			Scd2
Gm8759	199.625	210.779	168.938	245.656	208.341	192.504	168.445	175.089	182.093	193.114	215.5	175.209		289.549	264.959	274.609	174.817	154.892	174.003	98.4259	85.6847	150.595	276.372	167.904	111.569	Gm8759	-0.298612	0.0681516	-0.589706	0.0543267	0.158238	0.328175	-0.718976	0.00036007	0.298612	0.589706										Gm8759
Rap2c	274.012	273.054	280.475	190.684	197.9	221.636	153.157	162.643	165.807	275.847	203.406	160.536		147.774	149.736	146.621	196.054	190.515	181.407	104.392	99.0864	108.531	148.044	189.326	104.003	Rap2c	-0.34147	0.0131823	-0.864245	7.30569e-05	-0.439504	0.00167567	0.354846	0.000697505	0.34147	0.864245					0.0965833	0.686828	-0.381103			Rap2c
Usp34	275.432	255.793	295.169	188.552	234.305	228.058	247.338	253.062	199.275	275.465	216.972	233.225		179.875	180.266	177.442	145.636	151.603	143.45	140.127	160.086	135.167	179.194	146.896	145.127	Usp34	0.104216	0.505976	-0.0174836	0.835695	-0.344361	0.03294	-0.286724	0.000238384	0.104216	0.0174836	-0.00159823	0.495025	0.153889	0.768019	0.646971	0.468879	-0.044162			Usp34
Ddx6	240.133	295.177	234.989	228.123	278.395	232.569	242.014	271.72	251.444	256.766	246.362	255.059		283.757	296.365	244.7	249.199	234.222	201.862	157.316	186.34	206.043	274.941	228.428	183.233	Ddx6	0.0500495	0.65945	-0.318061	0.0854556	-0.0596726	0.699604	-0.267382	0.0901054	0.0500495	0.318061					0.244355	0.290573	0.13652			Ddx6
Cd2	330.907	261.447	230.127	103.948	89.2365	87.3692	67.3047	69.1527	63.2376	274.16	93.5178	66.565		130.859	150.058	138.706	87.1956	85.4886	76.1817	43.5819	35.3166	70.3234	139.874	82.9553	49.7406	Cd2	-0.490477	0.00817633	-0.737909	0.0402985	-1.55171	0.00394426	-0.753723	0.000959725	0.490477	0.737909	-1.11607	0.000489316	0.694629	0.00755321	-1.51943	-1.35831	-0.367127			Cd2
Jmjd1c	274.17	259.19	288.363	123.24	169.119	148.513	172.03	197.716	140.856	273.908	146.957	170.201		200.45	199.927	197.794	143.775	152.709	142.63	175.834	223.143	168.741	199.39	146.371	189.239	Jmjd1c	0.21184	0.33298	0.370578	0.0690982	-0.898292	0.00127561	-0.445962	8.65152e-05	0.21184	0.370578	-0.184673	0.0112363	0.148561	0.701706	0.358892	0.215955	0.228249			Jmjd1c
Pde3b	95.3571	119.486	92.911	231.48	182.958	254.463	71.364	100.279	71.2559	102.585	222.967	80.9663		108.843	99.867	104.967	295.789	240.954	284.899	53.1213	75.5011	67.5536	104.559	273.881	65.392	Pde3b	-1.46144	0.00359883	-2.06636	0.000317097	1.12002	0.00609122	1.38923	0.000565741	1.46144	2.06636					0.622052	0.707211	0.511788			Pde3b
Rora	68.9745	44.7354	64.5314	107.092	116.793	122.745	40.181	56.303	45.3085	59.4138	115.543	47.2642		15.5363	17.4526	13.271	272.009	293.759	254.487	50.6405	83.872	84.8453	15.42	273.418	73.1193	Rora	-1.28962	0.000489771	-1.90278	0.000233214	0.959565	0.00301694	4.14824	2.27582e-05	1.28962	1.90278					1.9443	1.74383	0.458354			Rora
Rock1	279.825	257.925	279.755	153.031	231.641	230.403	244.412	232.655	216.856	272.502	205.025	231.308		212.898	209.743	233.32	203.893	195.679	190.944	136.583	171.247	135.116	218.654	196.839	147.649	Rock1	0.174012	0.38859	-0.414844	0.0165731	-0.410465	0.066839	-0.151636	0.0583179	0.174012	0.414844	0	#DIV/0!	0.0142679	0.885143	0.785816	0.689365	0.372505			Rock1
St8sia6	87.6764	107.557	80.4859	141.6	92.9413	138.318	1.32752	5.71176	4.86828	91.9063	124.286	3.96919		235.836	298.293	283.035	159.112	112.506	136.89	19.4234	41.5693	46.8709	272.388	136.169	35.9545	St8sia6	-4.96868	0.0015805	-1.92116	0.0032154	0.435433	0.140742	-1.00026	0.0041502	4.96868	1.92116	0.388067	0.00654663	-0.634484	0.0724962						St8sia6
Zfp207	170.402	200.461	229.515	226.417	234.366	197.219	306.251	277.057	232.693	200.126	219.334	272		135.267	150.408	148.554	171.356	127.598	138.108	136.997	165.667	158.672	144.743	145.687	153.778	Zfp207	0.310478	0.0949779	0.0779772	0.634757	0.132222	0.401054	0.00937938	0.949557	0.310478	0.0779772	0.0196888	0.272228	0.145869	0.489144	0.40395	0.110091	-0.051347			Zfp207
Canx	194.522	162.193	192.636	243.844	225.242	344.942	207.72	203.592	222.757	183.117	271.343	211.356		124.98	118.856	140.53	173.9	162.115	204.041	131.208	144.953	115.831	128.122	180.018	130.664	Canx	-0.360439	0.186254	-0.462282	0.0305389	0.567351	0.0844629	0.490625	0.0209606	0.360439	0.462282	0.236858	0.00916165	-0.255977	0.548814	1.09394	0.76372	0.455307			Canx
Klf3	85.5458	132.333	83.3311	72.6107	87.5525	67.9225	93.5058	93.9101	69.9112	100.403	76.0286	85.7757		259.004	320.934	226.208	272.087	306.146	235.321	204.924	189.415	203.092	268.715	271.185	199.144	Klf3	0.174027	0.380485	-0.445466	0.0266328	-0.401192	0.225796	0.0131966	0.946362	0.174027	0.445466					-2.44619	-2.17893	-0.623629			Klf3
Zfp871	252.311	268.267	286.238	178.986	208.004	192.478	201.974	226.555	177.312	268.939	193.156	201.947		183.246	178.337	204.104	180.297	164.604	144.692	157.729	148.945	167.913	188.563	163.198	158.196	Zfp871	0.064211	0.62247	-0.0449091	0.690262	-0.477512	0.00419008	-0.208424	0.122412	0.064211	0.0449091					0.498865	0.251757	0.380101			Zfp871
Smarcc1	172.769	183.522	180.607	189.751	245.358	242.127	270.35	276.294	259.637	178.966	225.745	268.76		67.1749	80.0887	76.0432	76.9704	87.1176	89.9822	60.4161	72.3442	79.7976	74.4356	84.6901	70.8526	Smarcc1	0.251623	0.0825662	-0.257371	0.114933	0.335012	0.0629353	0.1862	0.135096	0.251623	0.257371					0.689333	0.406877	-0.330772			Smarcc1
Ankrd17	253.574	272.26	280.007	233.905	275.884	292.337	251.503	268.894	215.81	268.614	267.375	245.402		154.142	165.921	172.153	212.178	192.513	192.068	154.658	157.194	160.51	164.072	198.92	157.454	Ankrd17	-0.123718	0.400571	-0.337259	0.0037452	-0.00666697	0.95137	0.277858	0.0147187	0.123718	0.337259					0.123892	0.260122	-0.12218			Ankrd17
Cnbp	282.219	265.911	240.931	224.152	265.995	314.969	236.136	263.243	254.034	263.02	268.372	251.137		227.796	271.444	244.044	229.037	205.238	230.939	98.1306	135.951	108.298	247.761	221.738	114.126	Cnbp	-0.0957579	0.563802	-0.958222	0.00154164	0.0290599	0.861908	-0.160096	0.161727	0.0957579	0.958222					-0.434397	0.30172	-0.340543			Cnbp
Ptbp1	169.639	181.687	167.821	230.121	221.384	213.25	264.814	245.303	293.802	173.049	221.585	267.973		105.904	113.948	113.247	108.983	112.598	117.888	97.9829	79.2691	143.114	111.033	113.156	106.789	Ptbp1	0.274226	0.0358128	-0.0835575	0.755892	0.35668	0.00175061	0.0273275	0.591726	0.274226	0.0835575	-0.124413	0.0365053	0.0535864	0.7037	-0.0102417	-0.10864	-0.374313			Ptbp1
Ifi203	175.031	183.2	162.095	143.545	157.423	154.502	106.685	120.529	118.345	173.442	151.823	115.186		260.704	218.391	322.281	142.018	148.437	152.049	154.008	222.552	244.38	267.125	147.501	206.98	Ifi203	-0.398425	0.00369788	0.488763	0.0955821	-0.192059	0.0441414	-0.856788	0.0168543	0.398425	0.488763	-1.07965	0.00854205	0.482602	0.15636	-0.45011	-0.34146	0.200196			Ifi203
Ankrd11	286.375	290.985	222.996	174.589	245.021	213.658	223.141	224.694	241.608	266.785	211.089	229.814		216.154	258.561	206.585	208.062	188.579	217.326	180.677	217.786	176.481	227.1	204.656	191.648	Ankrd11	0.122613	0.427267	-0.0947381	0.451868	-0.337825	0.136326	-0.150129	0.282261	0.122613	0.0947381					-0.54158	-0.473655	-0.168641			Ankrd11
Cblb	189.656	222.41	177.401	224.019	227.936	243.886	214.785	247.814	242.355	196.489	231.947	234.985		276.697	280.589	240.433	222.666	201.365	228.901	160.771	144.342	209.822	265.906	217.644	171.645	Cblb	0.0187705	0.810982	-0.34254	0.0976237	0.239346	0.0739697	-0.288948	0.0341203	0.0187705	0.34254	-0.0866542	0.0634807	0.684589	0.00985076	-0.448811	-0.792262	-0.0977973			Cblb
Tpm4	92.2269	91.6839	102.203	189.005	213.485	258.872	271.984	227.497	294.25	95.3712	220.454	264.577		71.7278	77.956	93.4415	109.429	96.3386	95.6289	64.7871	91.4486	93.2323	81.0418	100.465	83.156	Tpm4	0.263211	0.194662	-0.272806	0.166047	1.20885	0.00381761	0.309961	0.068885	0.263211	0.272806					0.559237	0.838513	0.645273			Tpm4
Csnk1a1	265.516	240.614	286.886	188.312	207.698	206.522	199.496	207	192.228	264.339	200.844	199.575		174.227	155.871	177.405	152.427	142.658	146.145	120.665	122.957	116.814	169.168	147.077	120.145	Csnk1a1	-0.00914397	0.875288	-0.291789	0.00133447	-0.396313	0.0126559	-0.201887	0.0388384	0.00914397	0.291789	0.164147	0.646503	0.0597974	0.273963	-0.215027	0.146573	-0.276807			Csnk1a1
Elf1	269.567	271.764	249.647	234.864	244.286	277.784	226.435	242.343	229.779	263.659	252.311	232.853		208.057	223.854	208.7	213.778	206.191	215.991	122.998	114.403	157.636	213.537	211.986	131.679	Elf1	-0.115789	0.233964	-0.686948	0.00405327	-0.0634688	0.486037	-0.0105149	0.807376	0.115789	0.686948	0.0328393	0.00707629	-0.162508	0.633079	0.319752	0.41313	0.27179			Elf1
Ybx1	199.046	167.65	168.434	184.608	236.173	233.411	278.917	251.941	258.292	178.377	218.064	263.05		115.01	117.016	123.387	103.923	101.256	113.506	90.8358	89.3508	88.1069	118.471	106.229	89.4312	Ybx1	0.270585	0.0730936	-0.248321	0.0115298	0.289824	0.11394	-0.157361	0.0528161	0.270585	0.248321	-0.0858849	0.324069	0.0105506	0.962577	0.238659	0.204734	-0.024511			Ybx1
Hmox1	0.479594	0.66392	0.53335	0.690404	1.69945	1.22268	1.01121	0.845491	1.38205	0.558955	1.20418	1.07958		5.96936	6.84764	4.043	44.7743	149.298	7.06217	492.316	286.73	9.93182	5.62	67.0447	262.992	Hmox1	-0.157571	0.726352	1.97183	0.250919	1.10724	0.0951766	3.57648	0.222351	0.157571	1.97183					0.39461	0.515044	0.218778			Hmox1
Atp13a3	180.66	189.896	222.852	107.278	175.794	138.777	282.212	274.612	230.452	197.803	140.616	262.425		115.528	110.735	117.077	79.1203	90.5908	72.8312	120.251	108.537	90.3331	114.447	80.8475	106.374	Atp13a3	0.900142	0.00884766	0.395867	0.0655145	-0.492297	0.0723551	-0.501401	0.00372844	0.900142	0.395867	-0.162992	0.0081012	-0.162015	0.358675	-0.396209	0.502423	-0.772017			Atp13a3
Arpc5	239.054	223.402	219.431	260.339	262.198	264.25	238.508	242.455	260.234	227.296	262.262	247.066		186.82	231.683	225.26	216.452	225.309	215.217	179.614	185.586	199.623	214.587	218.993	188.274	Arpc5	-0.0861163	0.088384	-0.218047	0.0102956	0.20644	0.00457477	0.0293172	0.774371	0.0861163	0.218047	1.03819	0.00165994	-0.120464	0.754859	-0.525459	0.349233	-0.29706			Arpc5
Smc6	278.799	248.575	256.958	112.794	159.781	183.787	154.765	171.457	154.079	261.444	152.121	160.1		186.531	222.422	203.193	98.05	98.8897	96.7536	73.9425	93.2817	80.9883	204.049	97.8977	82.7375	Smc6	0.0737564	0.730653	-0.242734	0.0559946	-0.781286	0.00856324	-1.05957	0.000516885	0.0737564	0.242734	-0.399749	0.00676031	0.00941872	0.951527	0.153898	-0.0365527	-0.602949			Smc6
Etnk1	264.753	261.67	257.606	129.689	104.423	128.505	98.2241	102.477	90.7041	261.343	120.872	97.1349		186.186	170.508	192.615	121.646	95.2935	112.78	87.6757	104.891	113.604	183.103	109.907	102.057	Etnk1	-0.315423	0.0563627	-0.106903	0.509857	-1.11246	7.80752e-05	-0.736376	0.00196101	0.315423	0.106903					-1.06143	-0.602664	-0.697555			Etnk1
Tet1	276.721	249.915	257.174	161.345	203.962	167.909	227.701	234.987	231.672	261.27	177.739	231.453		56.3976	69.3961	76.2256	67.1123	78.5421	59.6633	66.5886	48.5757	103.017	67.3398	68.4393	72.7272	Tet1	0.380963	0.0160734	0.08767	0.812519	-0.555783	0.00570529	0.0233649	0.897297	0.380963	0.08767	-0.320988	0.0118556	0.366996	0.498109	-0.990986	-1.30047	-2.10007			Tet1
Lnpep	263.227	273.897	245.325	181.81	173.497	156.49	153.605	159.347	125.616	260.817	170.599	146.189		222.206	233.874	226.719	179.274	184.03	150.292	145.591	164.119	142.234	227.6	171.199	150.648	Lnpep	-0.222774	0.129399	-0.18449	0.176824	-0.612424	0.00128132	-0.410826	0.00702285	0.222774	0.18449	-0.0519484	0.253516	0.327661	0.357146	-0.161643	-0.275573	-0.46418			Lnpep
Fnbp1	253.521	264.87	211.687	249.44	267.005	265.83	191.852	210.185	206.746	243.359	260.759	202.927		159.271	173.926	142.353	243.404	253.894	260.672	156.4	190.637	202.885	158.517	252.657	183.307	Fnbp1	-0.36175	0.00193085	-0.462915	0.0093838	0.0996255	0.367369	0.672542	0.000829531	0.36175	0.462915	0.0876241	0.172276	-0.250678	0.0325207	0.208303	0.724706	0.742219			Fnbp1
Sfpq	222.983	171.32	258.146	203.661	224.875	271.208	262.838	233.933	283.716	217.483	233.248	260.162		123.77	91.1026	172.007	117.347	97.4144	122.855	73.8539	101.164	77.209	128.96	112.539	84.0756	Sfpq	0.157549	0.3357	-0.420662	0.069541	0.10096	0.649555	-0.196501	0.543103	0.157549	0.420662	-0.00903063	0.200753	0.0774247	0.617116	0.408872	0.442647	0.0520167			Sfpq
Gvin1	27.1516	61.5009	32.3703	66.322	84.7051	115.736	63.1663	79.2665	35.9953	40.3409	88.9212	59.476		135.095	126.803	143.484	302.029	231.456	245.255	172.23	278.44	169.44	135.127	259.58	206.704	Gvin1	-0.580219	0.199279	-0.328616	0.275286	1.14028	0.0537196	0.941861	0.0049125	0.580219	0.328616					0.698342	1.42795	2.94813			Gvin1
Tgfbr2	202.229	220.302	190.907	170.565	163.761	144.46	93.1104	98.8437	80.5691	204.479	159.595	90.8411		246.527	242.551	288.433	201.429	193.036	212.101	168.45	121.999	124.425	259.17	202.189	138.291	Tgfbr2	-0.813003	0.00193388	-0.547989	0.0164609	-0.357536	0.0179686	-0.358199	0.022076	0.813003	0.547989					-1.42827	-1.43206	-1.03346			Tgfbr2
Smc3	224.298	228.239	219.935	170.165	243.582	255.406	255.694	271.092	250.572	224.157	223.051	259.119		133.769	169.515	147.46	142.044	131.409	146.379	82.5664	105.38	98.746	150.248	139.944	95.5641	Smc3	0.216242	0.257917	-0.550311	0.00541261	-0.00713487	0.969029	-0.102494	0.414289	0.216242	0.550311	0.0123333	0.316884	0.322559	0.38703	0.965285	0.656889	0.04038			Smc3
Mob1a	201.177	227.296	222.528	214.213	207.208	251.022	194.251	196.169	203.185	217	224.148	197.868		230.562	220.523	247.254	287.635	241.999	245.396	185.727	197.012	193.384	232.78	258.343	192.041	Mob1a	-0.17991	0.130773	-0.427872	0.0116437	0.0467527	0.67415	0.150322	0.198852	0.17991	0.427872					-0.216922	0.11525	-0.0585267			Mob1a
Dazap2	195.469	229.776	158.674	274.808	253.503	246.18	221.823	268.176	271.091	194.64	258.163	253.697		244.02	265.309	223.144	256.278	264.16	230.307	233.188	211.819	249.66	244.158	250.248	231.556	Dazap2	-0.0251796	0.81745	-0.111999	0.280331	0.407479	0.0461802	0.0355453	0.721149	0.0251796	0.111999					-0.177032	0.18235	0.26879			Dazap2
Irf2bp2	161.537	179.157	163.356	187.433	186.173	181.876	180.254	174.327	160.155	168.017	185.161	171.579		174.083	158.325	171.861	280.084	246.486	247.715	235.698	181.248	215.672	168.09	258.095	210.873	Irf2bp2	-0.109907	0.0934574	-0.291531	0.0710272	0.140172	0.0426264	0.618671	0.00171826	0.109907	0.291531					-0.155008	-0.318359	-0.114176			Irf2bp2
Runx1	260.465	247.683	264.701	174.775	214.924	202.163	194.593	242.298	217.428	257.616	197.287	218.107		186.214	146.231	165.405	160.476	183.323	170.442	100.611	110.716	103.587	165.95	171.414	104.971	Runx1	0.144734	0.315691	-0.707485	0.000791704	-0.384925	0.00947355	0.0467319	0.702395	0.144734	0.707485	-0.0377733	0.0697567	0.011252	0.958861	0.0938923	-0.111852	-0.86317			Runx1
Rbl2	162.037	172.287	161.411	151.059	142.39	168.673	87.3377	94.8968	78.8011	165.245	154.041	87.0119		103.166	133.172	105.916	280.87	240.032	250.34	78.2544	119.555	87.408	114.085	257.081	95.0726	Rbl2	-0.824027	0.00175271	-1.43512	0.000761443	-0.101295	0.257791	1.17212	0.000778318	0.824027	1.43512					0.84672	0.821279	0.691766			Rbl2
Nrip1	201.44	211.647	203.764	158.148	187.674	130.621	259.859	258.265	252.266	205.617	158.814	256.796		138.639	150.35	142.171	157.749	124.401	164.702	169.129	98.4142	117.876	143.72	148.951	128.473	Nrip1	0.693286	0.00415374	-0.213367	0.450015	-0.37262	0.0491858	0.051573	0.706143	0.693286	0.213367	-0.1575	0.00779648	1.24702	0.188915	-0.10318	-0.392505	-0.747104			Nrip1
Pdia3	235.872	163.508	183.056	212.667	212.168	345.376	201.71	179.597	181.396	194.145	256.737	187.568		116.566	117.6	129.405	152.794	161.961	202.003	131.504	110.309	106.641	121.19	172.253	116.151	Pdia3	-0.45288	0.198145	-0.568522	0.0298219	0.403157	0.273131	0.50725	0.0310604	0.45288	0.568522	0.14655	0.0140888	0.0364516	0.933375	1.00244	0.741447	0.609653			Pdia3
Pbrm1	239.949	246.12	249.323	190.657	230.631	202.953	256.88	272.863	238.993	245.13	208.08	256.246		163.738	179.74	160.116	144.352	138.417	128.83	102.767	113.14	131.388	167.865	137.199	115.765	Pbrm1	0.300386	0.0348789	-0.245074	0.0872611	-0.236409	0.0379265	-0.291025	0.0152349	0.300386	0.245074	-0.0649355	0.0614177	0.0228818	0.915258	0.479895	0.14914	-0.183567			Pbrm1
Tln1	189.288	211.498	176.501	240.194	260.3	265.04	223.035	228.26	251.718	192.429	255.178	234.337		195.695	201.008	171.278	243.929	244.335	233.868	185.373	183.733	170.398	189.327	240.711	179.834	Tln1	-0.122915	0.14823	-0.42063	0.00048115	0.407178	0.00791858	0.34642	0.00626459	0.122915	0.42063					-0.446848	-0.26846	-0.0391167			Tln1
Gm4070	26.494	59.2936	32.0102	66.7217	79.5306	114.08	63.0609	79.3562	36.6178	39.2659	86.7773	59.6783		131.694	123.268	137.904	298.306	225.831	236.305	172.171	273.47	162.891	130.955	253.481	202.844	Gm4070	-0.540113	0.223799	-0.321502	0.294596	1.14404	0.0524334	0.952801	0.00598562	0.540113	0.321502										Gm4070
Ms4a4b	110.403	116.783	92.5148	75.4885	84.4295	76.5117	66.2767	78.6161	55.3936	106.567	78.8099	66.7621		241.138	276.995	241.965	142.778	140.538	155.4	81.6803	86.6827	121.241	253.366	146.239	96.5346	Ms4a4b	-0.239347	0.173231	-0.599206	0.0200219	-0.435308	0.0235532	-0.792899	0.00107859	0.239347	0.599206	-0.812197	0.00358279	1.22321	0.00656969	-2.46955	-0.969224	0.0989167			Ms4a4b
Myb	28.0196	48.0836	42.2744	74.023	138.715	76.6646	248.472	243.509	267.879	39.4592	96.4676	253.286		17.5246	15.9042	13.198	4.66028	10.7989	9.35834	43.198	37.8014	45.4213	15.5423	8.27252	42.1402	Myb	1.39265	0.00219381	2.3488	0.000317675	1.28968	0.0603152	-0.909801	0.0316089	1.39265	2.3488	-0.69438	0.012523	0.854218	0.14336	2.09742	1.64959	-0.546913			Myb
Rpl10a	183.001	192.376	141.531	312.141	186.541	186.157	138.554	161.612	179.055	172.303	228.28	159.74		257.073	259.32	242.694	174.817	156.183	177.073	107.522	89.2897	171.511	253.029	169.358	122.774	Rpl10a	-0.515075	0.190564	-0.464063	0.145228	0.405857	0.279116	-0.579233	0.000576602	0.515075	0.464063	0.00388029	0.77849	-0.231783	0.102377	-0.3284	-0.169827	-0.534173			Rpl10a
Smg1	254.495	249.642	254.113	175.628	207.82	179.582	218.29	218.998	156.32	252.75	187.677	197.869		208.893	198.846	204.761	153.318	178.928	154.955	171.847	229.396	167.369	204.167	162.4	189.537	Smg1	0.076299	0.682051	0.222929	0.277711	-0.42946	0.00315972	-0.330195	0.00890924	0.076299	0.222929	0.871025	0.0948875	-0.0878011	0.527726	0.270361	0.373139	0.124136			Smg1
Atf7ip	252.232	246.393	258.759	149.7	188.868	172.675	216.683	212.809	198.229	252.461	170.414	209.24		198.26	190.023	217.308	158.326	146.992	156.642	143.317	142.204	166.877	201.864	153.987	150.799	Atf7ip	0.296113	0.0375496	-0.0301739	0.735145	-0.567016	0.00232818	-0.390577	0.0055812	0.296113	0.0301739					-0.165472	-0.306833	-0.140493			Atf7ip
Tuba1b	115.243	129.778	134.472	201.955	212.934	210.676	251.319	220.321	284.837	126.498	208.522	252.159		76.8859	65.4522	84.25	56.5463	58.1024	72.3157	70.1032	59.0851	78.7622	75.5293	62.3215	69.3168	Tuba1b	0.274136	0.0824362	0.153476	0.408812	0.721087	0.000253609	-0.277308	0.149743	0.274136	0.153476					0.257905	0.141423	-0.504547			Tuba1b
Il2rb	40.8821	117.576	48.721	283.175	169.058	260.223	124.478	137.258	128.505	69.0597	237.485	130.08		45.8221	57.0384	40.1525	302.264	254.57	197.809	116.944	151.736	151.217	47.671	251.548	139.965	Il2rb	-0.868437	0.0375089	-0.845764	0.0259761	1.78192	0.0166641	2.39965	0.00263525	0.868437	0.845764					0.85994	1.24885	2.74443			Il2rb
H2-Aa	2.68911	10.9068	7.98839	1.96946	2.09748	1.63047	1.22208	1.54067	3.77261	7.19475	1.89914	2.17845		78.442	41.4085	55.8365	54.108	52.785	43.0746	193.613	169.19	388.02	58.5623	49.9892	250.274	H2-Aa	0.19796	0.748878	2.32382	0.044595	-1.9216	0.0928536	-0.228356	0.491172	0.19796	2.32382	0.00623351	0.949333	0.0190017	0.807901	0.182207	-0.116853	-0.0748507			H2-Aa
Slc44a2	273.118	273.922	203.584	148.555	154.667	162.48	117.203	136.899	133.236	250.208	155.234	129.113		169.559	178.98	164.493	132.737	138.878	134.242	131.888	100.308	148.447	171.011	135.286	126.881	Slc44a2	-0.265814	0.0228768	-0.0925335	0.586786	-0.688683	0.0159394	-0.338079	0.00151783	0.265814	0.0925335					-0.960328	-0.887037	-0.479603			Slc44a2
Dnaja1	182.922	176.404	263.801	175.921	187.98	215.315	293.23	215.612	241.483	207.709	193.072	250.108		117.171	121.924	205.855	184.308	112.322	138.061	103.417	70.7963	103.742	148.317	144.897	92.6518	Dnaja1	0.373414	0.0899962	-0.645137	0.0924485	-0.105426	0.655625	-0.0336532	0.928255	0.373414	0.645137	-0.278133	0.090727	-0.166077	0.698117	0.577792	0.703456	0.883078			Dnaja1
Psap	78.3123	75.1663	59.7055	55.2635	55.4342	52.9871	53.0443	57.8728	58.1079	71.0614	54.5616	56.3417		55.0433	69.0748	56.3471	101.353	134.728	76.6972	376.397	264.102	107.884	60.1551	104.26	249.461	Psap	0.0463174	0.38551	1.25863	0.142394	-0.38118	0.0467328	0.793424	0.0643443	0.0463174	1.25863	0.104086	0.107069	0.0288759	0.924677	-0.51539	-0.223477	-0.0507367			Psap
B4galnt1	191.813	234.488	134.724	206.459	142.267	162.888	96.4844	103.463	121.283	187.008	170.538	107.077		237.392	228.82	194.986	248.622	225.678	271.802	126.424	112.936	198.743	220.399	248.7	146.034	B4galnt1	-0.671443	0.0353724	-0.768102	0.0261212	-0.133012	0.65837	0.174289	0.202195	0.671443	0.768102	-0.0102708	0.24711	-0.363816	0.064879	-0.719353	-0.697613	0.27492			B4galnt1
Ccnt1	237.476	248.972	259.335	153.618	178.886	166.736	203.819	197.268	178.706	248.594	166.413	193.264		177.368	183.479	178.901	172.484	136.45	136.702	125.922	110.614	142.027	179.916	148.545	126.188	Ccnt1	0.215805	0.0624708	-0.235332	0.210772	-0.579022	0.00104222	-0.27642	0.0606457	0.215805	0.235332	-0.0457605	0.00889895	0.0641908	0.227254	-0.139227	0.222152	-0.073353			Ccnt1
Rassf2	254.468	246.343	235.817	166.115	173.742	188.91	125.031	139.075	116.154	245.543	176.256	126.753		249.322	238.666	257.722	206.463	194.111	202.214	122.643	112.162	186.292	248.57	200.929	140.366	Rassf2	-0.475649	0.00635997	-0.517496	0.0611064	-0.478304	0.00129112	-0.306963	0.00195074	0.475649	0.517496	-0.17662	0.0092153	0.103042	0.600108	-0.382515	-0.411811	-0.265383			Rassf2
Rps6	183.843	169.485	137.245	225.991	191.225	189.037	155.318	146.049	137.295	163.524	202.085	146.221		241.08	268.202	234.889	160.397	157.596	161.679	75.242	86.8457	106.356	248.057	159.891	89.4814	Rps6	-0.466812	0.0128465	-0.837428	0.00153934	0.305455	0.102172	-0.633584	0.00102296	0.466812	0.837428					0.281028	0.266147	0.204853			Rps6
Rpl32	166.824	164.277	129.862	253.944	200.38	194.772	165.73	148.381	159.557	153.654	216.365	157.889		237.046	264.93	241.308	186.301	165.219	202.378	92.1057	83.2407	111.456	247.761	184.633	95.6008	Rpl32	-0.454555	0.0401744	-0.949562	0.00282012	0.493781	0.0482698	-0.424294	0.0102739	0.454555	0.949562					0.196445	0.244077	0.00177333			Rpl32
Fxyd5	111.455	135.557	82.3947	231.027	136.082	135.489	61.1103	64.5555	69.5377	109.802	167.533	65.0678		273.614	247.079	220.336	204.837	141.829	181.853	75.2715	83.4443	85.8549	247.01	176.173	81.5236	Fxyd5	-1.36443	0.0323437	-1.1117	0.00715402	0.609536	0.177029	-0.487576	0.0418473	1.36443	1.1117					0.0255233	-0.0903633	0.0295367			Fxyd5
Tab2	238.712	262.985	234.917	181.437	216.945	225.178	210.251	225.053	198.055	245.538	207.853	211.119		161.548	189.176	187.727	210.474	203.332	189.233	187.618	193.936	164.936	179.484	201.013	182.163	Tab2	0.0224944	0.843652	-0.142058	0.155621	-0.240381	0.0786122	0.163437	0.120292	0.0224944	0.142058					0.0308432	0.281733	0.22555			Tab2
Cux1	88.4129	106.118	96.0082	119.536	175.304	120.426	251.898	257.861	226.841	96.8464	138.422	245.533		37.8977	39.4804	38.6571	41.7068	47.0372	44.3164	78.2249	66.1118	77.0019	38.6784	44.3535	73.7796	Cux1	0.826846	0.00668565	0.734174	0.00208179	0.515303	0.095606	0.19752	0.0241173	0.826846	0.734174					0.65799	0.183939	-0.0955787			Cux1
Gnb2l1	177.661	163.954	149.634	221.914	173.528	181.289	173.638	159.93	166.007	163.75	192.244	166.525		227.45	263.235	244.299	166.454	148.652	171.824	84.9881	97.1311	111.767	244.995	162.31	97.9619	Gnb2l1	-0.2072	0.172797	-0.728459	0.00351572	0.231443	0.169926	-0.593999	0.00269588	0.2072	0.728459	0.0104093	0.318765	-0.129462	0.373272	-0.16504	0.143803	-0.13904			Gnb2l1
2016-03-06	229.111	267.003	238.554	166.541	162.842	155.318	178.172	169.124	157.664	244.889	161.567	168.32		205.32	199.109	166.791	200.197	161.1	146.028	188.238	133.588	136.073	190.407	169.108	152.633	42435	0.0590731	0.376284	-0.147878	0.530819	-0.599996	0.00216024	-0.171137	0.348624	0.0590731	0.147878	-0.0308861	0.221532	0.371603	0.113821						2016-03-06
Setd5	238.633	246.567	248.674	189.378	219.363	225.331	224.432	238.956	230.701	244.625	211.357	231.363		151.52	151.723	143.302	159.978	158.303	154.463	156.282	156.298	159.345	148.848	157.581	157.308	Setd5	0.130474	0.167821	-0.00250057	0.894066	-0.210886	0.0448463	0.0822537	0.0533527	0.130474	0.00250057					0	-0.123691	-0.191342			Setd5
Dock10	241.501	211.994	226.994	175.948	205.677	219.112	213.467	216.823	192.178	226.829	200.246	207.489		227.883	209.247	225.551	255.596	229.274	247.505	212.81	267.075	246.217	220.893	244.125	242.034	Dock10	0.0512646	0.652425	-0.0124083	0.911256	-0.179836	0.158055	0.144268	0.0756598	0.0512646	0.0124083	0.258242	0.0337973	0.0572305	0.603039	0.0170837	-0.040827	0.423324			Dock10
Edem1	132.919	138.905	131.627	60.433	145.819	63.972	280.472	260.866	189.489	134.484	90.0746	243.609		88.9887	87.5092	84.943	58.9322	61.6678	59.4759	93.7891	92.3041	121.085	87.147	60.0253	102.393	Edem1	1.43537	0.0173989	0.770473	0.0107371	-0.578238	0.187675	-0.53788	4.77993e-05	1.43537	0.770473					-1.10361	-0.547167	-0.662438			Edem1
Cbl	169.612	202.049	207.618	154.364	203.656	163.627	260.202	264.925	205.476	193.093	173.882	243.534		101.581	108.018	107.119	134.153	137.741	116.927	141.929	124.199	112.181	105.573	129.607	126.103	Cbl	0.486012	0.0458891	-0.0395391	0.761163	-0.151185	0.373983	0.295902	0.0233709	0.486012	0.0395391					0.263586	0.0585967	0.361757			Cbl
Hectd1	240.632	242.425	246.189	199.77	224.507	224.949	202.686	207.113	162.371	243.082	216.409	190.723		139.561	171.326	158.694	189.893	191.714	179.486	136.967	153.08	132.216	156.527	187.031	140.755	Hectd1	-0.182279	0.194248	-0.410096	0.00329026	-0.167686	0.0346634	0.256865	0.0378805	0.182279	0.410096	0.0400268	0.0207033	0.0957047	0.412348	0.228307	0.285213	0.128243			Hectd1
Cd52	274.854	262.067	189.718	320.774	186.633	218.348	92.5832	97.1394	106.093	242.213	241.918	98.6053		202.899	188.679	208.335	194.455	171.305	234.594	83.3933	109.351	154.685	199.971	200.118	115.81	Cd52	-1.29478	0.0243685	-0.789091	0.038899	-0.00175754	0.995429	0.00105801	0.994327	1.29478	0.789091					-0.867155	-0.10811	-0.484417			Cd52
Baz1b	183.317	183.721	197.678	168.38	228.334	247.072	250.976	242.881	231.373	188.238	214.595	241.743		126.795	134.925	144.724	138.321	129.411	129.861	95.3544	109.25	94.8631	135.481	132.531	99.8224	Baz1b	0.171857	0.328302	-0.408895	0.00410505	0.189059	0.33727	-0.0317655	0.64536	0.171857	0.408895					0.224789	0.462272	0.157035			Baz1b
Heg1	150.227	175.586	171.243	250.799	246.093	227.803	190.191	198.815	168.995	165.685	241.565	186		101.207	87.9766	97.636	138.033	133.161	127.635	160.89	134.607	145.936	95.6065	132.943	147.144	Heg1	-0.377106	0.00794505	0.146423	0.157652	0.543968	0.00195339	0.475626	0.00167231	0.377106	0.146423	0.0437188	0.761659	0.0249918	0.966548	0.612515	0.161076	-0.282348			Heg1
Pdcd4	235.608	209.663	172.035	159.56	123.682	146.397	61.5057	72.5165	69.6124	205.769	143.213	67.8782		235.288	245.677	243.679	250.824	193.681	196.825	73.2042	105.604	94.9667	241.548	213.777	91.2582	Pdcd4	-1.07714	0.00236652	-1.22808	0.00419294	-0.522861	0.0420688	-0.176207	0.214016	1.07714	1.22808	0.179296	0.0186351	0.365168	0.035371	-0.49175	0.123657	0.665183			Pdcd4
Paics	137.916	161.747	139.298	179.012	208.739	227.268	212.755	247.837	262.55	146.32	205.006	241.047		113.396	118.009	101.174	103.11	100.334	98.5811	66.4114	82.263	92.0675	110.86	100.675	80.2473	Paics	0.233647	0.151845	-0.327183	0.0545759	0.486538	0.021592	-0.139028	0.121376	0.233647	0.327183					-0.243287	0.319469	-0.482221			Paics
Ddx17	235.53	222.435	264.305	168.62	194.685	180.015	215.154	183.813	165.558	240.756	181.107	188.175		170.942	151.285	191.12	177.387	168.477	157.462	122.643	114.423	127.686	171.115	167.775	121.584	Ddx17	0.0552346	0.687437	-0.464573	0.00264487	-0.410735	0.0146381	-0.0284408	0.807924	0.0552346	0.464573	-0.0161848	0.272228	-0.170833	0.644922	-0.266725	0.01546	-0.10438			Ddx17
Setd2	242.947	247.658	229.407	157.828	223.038	191.484	228.518	246.873	209.784	240.004	190.783	228.391		160.136	189.088	173.758	162.704	177.729	163.554	160.388	200.759	197.164	174.327	167.996	186.104	Setd2	0.259574	0.157507	0.147683	0.259388	-0.331124	0.0660255	-0.0533759	0.548694	0.259574	0.147683					0.550705	0.212856	0.0618037			Setd2
Mllt3	246.367	231.835	239.023	156.762	167.894	182.666	112.353	115.438	93.0448	239.075	169.107	106.945		184.63	183.625	189.989	130.325	132.362	154.111	69.1285	64.9713	88.7541	186.081	138.933	74.2846	Mllt3	-0.661067	0.00375396	-0.903249	0.00361861	-0.499522	0.00123933	-0.421548	0.00389344	0.661067	0.903249					0.0326557	-0.394709	-0.513256			Mllt3
Cd27	196.206	187.614	151.255	195.373	204.146	141.351	251.556	248.487	217.154	178.358	180.29	239.066		143.278	128.439	131.083	136.407	124.524	127.494	147.57	59.4314	176.559	134.267	129.475	127.853	Cd27	0.407087	0.0592864	-0.0181856	0.965654	0.0155433	0.939669	-0.0524263	0.455119	0.407087	0.0181856					-0.0935523	-0.328488	-0.224531			Cd27
Cul3	241.842	245.773	228.29	165.076	213.638	258.413	190.719	194.196	194.618	238.635	212.376	193.178		155.007	181.054	166.682	175.289	177.298	181.665	94.9409	130.309	106.719	167.581	178.084	110.656	Cul3	-0.136691	0.51603	-0.686474	0.00309485	-0.168188	0.393192	0.0877021	0.247542	0.136691	0.686474	0.143904	0.00810104	-0.0756053	0.758338	0.341092	0.337457	0.227677			Cul3
Lrrc8c	202.65	211.498	186.189	101.203	128.673	110.461	156.346	155.512	144.118	200.112	113.445	151.992		246.642	239.863	229.162	153.266	152.801	121.379	131.947	119.311	145.832	238.556	142.482	132.363	Lrrc8c	0.421999	0.0127282	-0.106277	0.481052	-0.818812	0.00138317	-0.743547	0.00120459	0.421999	0.106277					-1.17283	-1.03668	-0.488392			Lrrc8c
Lgals3bp	111.481	181.042	104.76	279.844	200.931	234.303	93.2949	112.747	107.886	132.428	238.359	104.643		63.544	76.5245	96.9795	149.49	194.849	197.996	313.49	157.805	184.143	79.016	180.778	218.479	Lgals3bp	-1.18767	0.0047887	0.273274	0.497603	0.847934	0.0339023	1.19401	0.00527045	1.18767	0.273274	0.142164	0.263805	-0.310477	0.224883	-0.0797467	0.18709	0.0981433			Lgals3bp
Nsg2	266.515	220.674	223.5	75.8083	64.8339	70.3183	30.3754	51.2574	31.3885	236.897	70.3202	37.6737		158.551	174.949	173.393	60.0334	50.8178	42.9106	32.684	23.4629	43.9458	168.964	51.2539	33.3642	Nsg2	-0.900379	0.0121301	-0.619361	0.0813054	-1.75225	0.000390482	-1.72098	8.17811e-05	0.900379	0.619361	-0.945114	0.000415165	0.325027	0.0836336	-2.20525	-1.92485	-3.7397			Nsg2
Hnrnpd	223.614	209.291	179.742	183.009	232.162	212.103	211.911	258.713	239.416	204.216	209.091	236.68		114.635	123.56	92.8214	99.1249	114.596	102.049	61.9223	92.1819	95.355	110.339	105.257	83.1531	Hnrnpd	0.178806	0.233932	-0.340069	0.130984	0.0340407	0.812498	-0.0680302	0.647249	0.178806	0.340069					0.226017	0.32101	-0.0980967			Hnrnpd
Rps3a	178.977	176.131	141.207	149.674	154.392	173.771	138.606	130.172	119.266	165.438	159.279	129.348		223.675	262.213	223.144	165.772	133.991	170.325	59.855	80.043	69.728	236.344	156.696	69.8753	Rps3a	-0.300295	0.0318794	-1.16511	0.00248705	-0.0547388	0.686962	-0.592921	0.00992236	0.300295	1.16511					0.145532	0.530087	0.165193			Rps3a
Gm608	224.508	241.433	241.435	164.756	192.266	189.573	171.424	190.451	155.847	235.792	182.198	172.574		142.039	145.88	157.126	149.569	159.871	143.919	141.722	143.1	139.93	148.348	151.12	141.584	Gm608	-0.0782977	0.509206	-0.0940308	0.115635	-0.372006	0.00676644	0.0267024	0.691949	0.0782977	0.0940308	-0.0168118	0.272228	0.306029	0.504823	0.190276	-0.072316	-0.058763			Gm608
Rap1a	176.32	175.859	166.057	181.783	203.35	209.121	202.712	216.15	288.323	172.745	198.085	235.728		96.2504	88.9992	101.174	91.2594	98.1828	84.4526	90.3042	117.458	131.336	95.4745	91.2983	113.033	Rap1a	0.251006	0.247915	0.30808	0.161795	0.197474	0.0475463	-0.0645282	0.475683	0.251006	0.30808	-0.357835	0.00154835	-0.00901289	0.976171	0.31476	0.758386	0.00148333			Rap1a
Fam120a	188.998	215.268	199.947	204.966	245.174	240.598	235.424	254.452	215.81	201.404	230.246	235.229		145.151	166.33	177.332	166.113	174.993	156.407	138.149	172.999	135.84	162.938	165.838	148.996	Fam120a	0.0308859	0.782932	-0.154499	0.269929	0.193084	0.123449	0.0254494	0.802696	0.0308859	0.154499	0.0246163	0.272228	-0.04659	0.85091	0.0207117	-0.00463333	-0.0397367			Fam120a
St6gal1	275.485	222.857	207.005	157.775	157.086	194.16	105.262	103.62	113.165	235.116	169.674	107.349		133.798	136.823	135.496	78.36	77.0975	73.6981	79.9674	58.4741	92.9476	135.373	76.3852	77.1297	St6gal1	-0.660452	0.00776914	0.0139932	0.94504	-0.470608	0.052914	-0.82557	3.60657e-06	0.660452	0.0139932	-0.82131	0.00018962	0.11496	0.237101	-0.349915	-0.433405	-0.173132			St6gal1
Cbfb	180.344	195.427	198.398	221.141	214.189	269.22	232.63	223.573	236.254	191.39	234.85	230.819		147.37	148.188	156.25	143.539	125.907	131.993	71.5503	88.5565	88.9871	150.603	133.813	83.0313	Cbfb	-0.0249788	0.831083	-0.68849	0.00277393	0.295227	0.0751444	-0.170532	0.046506	0.0249788	0.68849					0.457263	0.325177	0.18433			Cbfb
Nono	182.554	177.669	160.078	128.729	199.952	191.484	216.709	233.171	254.407	173.434	173.388	234.762		94.0027	98.377	93.0038	85.3603	94.8017	96.3553	70.871	72.7923	96.1574	95.1278	92.1724	79.9402	Nono	0.437194	0.06987	-0.205413	0.23793	-0.000378298	0.998547	-0.0455324	0.481359	0.437194	0.205413					0.0735733	0.294877	-0.0451867			Nono
Cnot6l	184.211	235.381	247.126	238.808	220.068	215.748	218.369	215.926	202.886	222.239	224.875	212.394		202.467	205.04	220.518	276.046	224.94	201.253	134.368	129.393	145.107	209.341	234.08	136.29	Cnot6l	-0.0823797	0.218354	-0.780325	0.0122879	0.017006	0.904246	0.161142	0.33852	0.0823797	0.780325					0.137862	0.119097	0.11196			Cnot6l
C330019G07Rik	220.563	232.231	246.946	173.816	193.277	191.663	179.147	179.821	152.211	233.247	186.252	170.393		133.423	139.628	150.524	139.999	143.888	141.365	112.543	124.219	128.178	141.192	141.751	121.647	C330019G07Rik	-0.128388	0.22372	-0.220657	0.0141135	-0.324602	0.00885232	0.00570102	0.918409	0.128388	0.220657					-0.393363	-0.755347	-0.457527			C330019G07Rik
Dock11	226.613	223.229	247.414	127.93	171.232	158.81	193.671	197.089	170.29	232.418	152.657	187.016		219.67	239.425	224.822	135.883	130.272	117.208	117.387	111.286	120.542	227.972	127.788	116.405	Dock11	0.29287	0.0892554	-0.134597	0.138485	-0.60643	0.00591516	-0.835111	0.00024557	0.29287	0.134597					-0.605583	-0.583903	-0.339759			Dock11
Fubp1	233.794	191.037	268.374	145.25	174.049	177.568	183.786	161.118	153.755	231.068	165.622	166.22		126.479	98.0265	144.068	94.3007	83.0604	93.0984	73.9425	85.7255	81.7908	122.858	90.1532	80.4863	Fubp1	0.00519484	0.967198	-0.163636	0.123611	-0.480421	0.0563548	-0.446536	0.0779683	0.00519484	0.163636	-0.133475	0.00304702	0.0887815	0.318398	-0.0336033	-0.0119867	-0.539786			Fubp1
Calm2	166.561	180	138.434	193.108	206.749	219.138	204.215	211.687	275.574	161.665	206.332	230.492		125.153	130.63	131.338	155.992	147.453	131.595	122.909	149.658	106.382	129.04	145.013	126.317	Calm2	0.15975	0.368514	-0.199143	0.266572	0.351957	0.0359262	0.168364	0.0973781	0.15975	0.199143					0.24544	0.44981	0.06936			Calm2
Chd1	219.695	223.427	244.317	142.106	177.11	164.85	243.595	229.583	196.685	229.146	161.356	223.288		106.48	126.949	121.6	109.376	91.3593	101.557	113.222	93.8723	93.9054	118.343	100.764	100.333	Chd1	0.468661	0.0230656	-0.00618102	0.961053	-0.506025	0.00610431	-0.231991	0.0943033	0.468661	0.00618102	-0.220788	0.000303657	0.225896	0.171462	0.457836	0.337059	-0.0888913			Chd1
Rad21	159.617	155.423	152.119	172.937	189.511	183.15	223.061	235.593	228.559	155.72	181.866	229.071		97.0284	106.791	99.9704	101.065	100.304	101.932	77.5456	74.5642	84.017	101.263	101.1	78.709	Rad21	0.332922	0.00144466	-0.361185	0.00137967	0.223924	0.00781567	-0.00232561	0.958268	0.332922	0.361185	-0.0978603	0.0913262	0.161716	0.497259	0.190105	0.166517	-0.12823			Rad21
Phf3	240.817	217.921	223.248	153.165	180.08	186.259	175.747	176.547	145.288	227.329	173.168	165.861		191.401	222.948	203.776	191.387	168.969	178.549	151.557	134.179	132.812	206.042	179.635	139.516	Phf3	-0.0622014	0.639871	-0.364639	0.010611	-0.392606	0.0116312	-0.197869	0.0786145	0.0622014	0.364639	0.0580423	0.0119872	-0.0189656	0.89278	0.223968	-0.004027	-0.0735673			Phf3
Cdc42	188.367	165.963	169.406	235.77	204.452	241.617	183.127	185.383	197.582	174.579	227.28	188.697		197.654	192.916	211.545	225.628	223.803	204.861	145.384	169.496	178.086	200.705	218.097	164.322	Cdc42	-0.268398	0.0356516	-0.408447	0.0104436	0.380593	0.017389	0.119896	0.115593	0.268398	0.408447					0.153508	0.671763	0.461677			Cdc42
Klf13	199.467	232.876	173.98	130.834	125.611	95.0409	124.926	139.456	120.536	202.108	117.162	128.306		239.957	224.847	216.98	134.231	136.019	122.035	153.595	99.4122	182.72	227.261	130.762	145.242	Klf13	0.131083	0.424451	0.151519	0.590654	-0.78662	0.014057	-0.79741	0.000277177	0.131083	0.151519					-1.77282	-1.76907	-1.11365			Klf13
Trp53inp1	204.833	231.388	245.469	110.769	120.406	102.381	162.066	140.869	112.02	227.23	111.185	138.318		124.951	124.174	149.648	93.8026	94.9862	90.4274	87.2622	84.9515	111.275	132.924	93.072	94.4961	Trp53inp1	0.315024	0.153083	0.0219077	0.875448	-1.03119	0.000871289	-0.514186	0.00929512	0.315024	0.0219077	-0.0131954	0.834767	0.222201	0.14561	-0.894436	-0.395567	-0.65959			Trp53inp1
Ubap2l	160.012	199.444	174.808	186.793	238.285	239.12	215.417	235.054	229.431	178.088	221.399	226.634		135.7	153.651	138.888	153.738	161.438	170.536	156.017	150.228	161.157	142.746	161.904	155.801	Ubap2l	0.0337143	0.788629	-0.0554381	0.35134	0.31406	0.105487	0.181684	0.0598251	0.0337143	0.0554381	-0.00622337	0.272228	0.25314	0.746146	0.320792	0.1028	-0.000373333			Ubap2l
Nras	240.343	207.53	231.928	161.665	180.846	186.871	203.081	189.509	187.721	226.6	176.461	193.437		158.205	164.694	164.822	141.992	134.882	135.437	115.998	112.447	118.445	162.574	137.437	115.63	Nras	0.132517	0.132806	-0.249252	0.00161239	-0.360802	0.0156968	-0.242323	0.00135262	0.132517	0.249252	-0.0260989	0.176406	0.131627	0.376538	-0.50914	-0.459797	-0.515684			Nras
Tnik	239.58	202.842	232.9	91.983	113.578	98.1503	102.152	110.348	110.078	225.108	101.237	107.526		149.935	139.073	145.344	97.4207	88.2856	92.6533	56.2519	51.203	88.314	144.784	92.7865	65.2563	Tnik	0.086943	0.417463	-0.507798	0.0820048	-1.15288	0.000676573	-0.641916	0.000224148	0.086943	0.507798	-0.247692	0.00271403	0.102307	0.73856	-0.784375	-0.708402	-0.729516			Tnik
Pak2	210.436	237.713	226.597	172.644	194.042	222.094	206.771	193.68	201.964	224.915	196.26	200.805		210.651	220.436	225.187	197.234	182.339	171.754	135.934	128.354	135.84	218.758	183.776	133.376	Pak2	0.0330307	0.774376	-0.462447	0.00296185	-0.196615	0.154779	-0.251387	0.0148981	0.0330307	0.462447	-0.116011	0.0263598	0.0814642	0.61579	-0.00700833	-0.09697	-0.0206133			Pak2
Pnrc1	250.838	224.518	199.01	89.5582	103.474	111.2	104.498	120.305	98.7473	224.789	101.411	107.85		146.65	154.411	152.056	92.0722	94.9862	89.5136	65.5254	60.9793	69.0809	151.039	92.1906	65.1952	Pnrc1	0.0888152	0.515399	-0.499855	0.000672409	-1.14836	0.00161309	-0.712226	2.9811e-05	0.0888152	0.499855	0.163626	0.219247	-0.000274563	0.999262	-0.358321	-0.317845	0.0225743			Pnrc1
Zyg11b	201.94	239.969	228.722	165.662	193.246	180.346	176.827	186.795	175.27	223.544	179.752	179.631		161.26	177.987	169.527	159.506	148.683	130.048	110.446	94.2797	124.865	169.591	146.079	109.864	Zyg11b	-0.000968542	0.989658	-0.411035	0.0425158	-0.314554	0.0338249	-0.215313	0.0757161	0.000968542	0.411035					-0.303011	-0.103057	-0.160748			Zyg11b
Tor1aip1	231.321	221.443	216.729	145.17	169.242	203.361	143.298	167.039	140.109	223.164	172.591	150.149		125.729	112.254	139.545	166.27	179.02	182.438	149.165	159.557	142.001	125.843	175.909	150.241	Tor1aip1	-0.200967	0.300718	-0.227555	0.0222834	-0.370749	0.0439801	0.48321	0.00572919	0.200967	0.227555	0.0840112	0.00286502	-0.506133	0.02197	0.034908	0.15722	0.006615			Tor1aip1
Slc40a1	0.216557	0.564715	0.353277	0.2	0.2	0.228678	0.2	0.2	0.2	0.378183	0.209559	0.2		4.09631	5.91278	3.13114	55.9695	144.902	6.14838	421.937	239.192	8.1457	4.38007	69.0067	223.092	Slc40a1	-0.0673586	0.373901	1.69283	0.289848	-0.851726	0.172724	3.97771	0.186559	0.0673586	1.69283	0	#DIV/0!	-0.0821748	0.539	0.0320227	0.00865167	0.0821753			Slc40a1
Kif11	28.5983	57.2848	62.9468	127.051	169.701	161.868	218.87	235.66	214.191	49.6099	152.873	222.907		2.22326	3.04974	3.53236	11.11	16.6081	13.5992	12.5716	38.6568	24.6608	2.93512	13.7724	25.2964	Kif11	0.544107	0.00874929	0.877149	0.208959	1.62363	0.00361399	2.23029	0.00268656	0.544107	0.877149	-0.625621	0.0312954	0.250978	0.237859	1.4708	1.4916	-0.991488			Kif11
Dpm1	210.541	224.394	230.019	173.283	199.186	200.277	211.279	212.45	191.805	221.651	190.915	205.178		146.102	151.022	156.214	148.206	141.275	139.631	105.071	114.891	117.254	151.113	143.037	112.406	Dpm1	0.10394	0.267262	-0.347679	0.00256246	-0.215359	0.0435421	-0.0792321	0.108934	0.10394	0.347679	-0.0282314	0.671135	-0.135637	0.498339	0.114854	0.616491	-0.276438			Dpm1
Pten	203.965	224.419	236.465	139.495	151.177	162.735	140.214	162.285	126.712	221.617	151.135	143.07		183.275	172.553	194.731	200.459	184.644	183.469	132.655	149.21	132.398	183.52	189.524	138.088	Pten	-0.0791182	0.549328	-0.456797	0.00274752	-0.552224	0.00372944	0.0464482	0.515469	0.0791182	0.456797	0.00965249	0.272228	0.0886115	0.768786	0.385346	0.358885	0.118009			Pten
Tet3	195.601	239.077	229.371	146.316	141.226	111.786	145.565	133.311	127.185	221.349	133.109	135.354		151.462	163.759	168.651	104.814	106.359	100.292	138.414	88.5565	130.275	161.291	103.822	119.082	Tet3	0.0241228	0.861226	0.19785	0.381955	-0.733712	0.00657591	-0.63556	0.000450266	0.0241228	0.19785					-1.52525	-1.2476	-1.6229			Tet3
Eif4b	227.086	256.041	178.734	197.958	200.717	207.618	188.004	191.662	180.947	220.62	202.098	186.871		179.356	198.729	164.822	169.18	151.418	162.429	118.42	112.916	127.091	180.969	161.009	119.476	Eif4b	-0.11301	0.0232671	-0.430427	0.00329359	-0.126513	0.460898	-0.1686	0.146604	0.11301	0.430427	0.0721175	0.268051	-0.144799	0.504915	-0.242517	0.12814	-0.156917			Eif4b
Apbb1ip	146.202	161.152	156.585	153.698	140.063	142.498	112.616	113.555	96.6556	154.646	145.419	107.609		209.555	214.943	200.603	224.763	225.893	208.282	160.919	175.26	169.57	208.367	219.646	168.583	Apbb1ip	-0.434423	0.00541637	-0.381723	0.00193354	-0.0887527	0.204825	0.0760517	0.185514	0.434423	0.381723	0.336102	0.00319212	-0.728961	0.136864	-0.308785	-0.285965	-0.0352683			Apbb1ip
Supt16h	153.778	161.152	153.2	148.661	200.993	214.474	206.771	229.112	221.388	156.043	188.042	219.09		100.688	101.065	102.451	102.822	100.58	105.189	64.669	78.6377	80.5483	101.401	102.863	74.6183	Supt16h	0.220467	0.215373	-0.463129	0.00549262	0.269115	0.188931	0.0206566	0.365609	0.220467	0.463129					0.81421	0.74322	0.0740613			Supt16h
Il17ra	237.792	221.989	197.462	130.728	161.25	127.282	181.414	171.815	142.674	219.081	139.753	165.301		183.909	246.904	206.439	175.525	163.467	137.593	119.099	158.375	168.612	212.417	158.862	148.696	Il17ra	0.242212	0.182959	-0.0954094	0.617136	-0.648579	0.00762048	-0.419131	0.0679187	0.242212	0.0954094					-1.74895	-1.31231	-1.02858			Il17ra
Ccr7	213.645	197.783	153.776	73.2236	62.262	58.008	45.3211	45.1577	42.3452	188.401	64.4979	44.2747		203.389	246.145	207.606	57.0445	53.7071	64.1151	63.5762	32.4652	110.395	219.046	58.2889	68.812	Ccr7	-0.54277	0.0120249	0.23944	0.669126	-1.54648	0.00257142	-1.90994	0.000323375	0.54277	0.23944	-0.382752	0.00514596	0.0863138	0.327111	-2.37183	-2.47974	-4.56771			Ccr7
Clint1	153.409	172.635	150.174	212.268	207.147	237.438	155.186	154.772	156.32	158.739	218.951	155.426		168.781	209.48	161.028	225.13	209.879	220.911	109.56	123.283	117.953	179.763	218.64	116.932	Clint1	-0.494377	0.00247309	-0.902888	7.34692e-05	0.463945	0.00675115	0.282462	0.0684745	0.494377	0.902888	0.422667	0.00391663	0.364555	0.135854	0.340541	0.428313	0.297583			Clint1
Mapk1ip1l	170.217	198.998	207.294	157.641	198.849	219.698	205.638	230.412	219.694	192.17	192.063	218.582		137.976	128.819	144.396	124.898	116.932	121.004	88.5912	101.999	101.904	137.064	120.945	97.4981	Mapk1ip1l	0.186592	0.247339	-0.3109	0.00946256	-0.000801178	0.996264	-0.1805	0.0335826	0.186592	0.3109	-0.0296372	0.729578	-0.104196	0.654032	0.0435075	0.0754627	-0.254433			Mapk1ip1l
Bod1l	245.814	203.462	205.385	124.253	165.751	164.978	142.481	148.695	135.303	218.22	151.66	142.16		151.26	167.061	151.581	146.842	127.075	146.684	118.095	137.682	112.465	156.634	140.2	122.748	Bod1l	-0.0933324	0.541209	-0.191794	0.158208	-0.524942	0.0267515	-0.159909	0.121467	0.0933324	0.191794					0.514084	0.446838	0.0769463			Bod1l
Chd3	253.495	206.786	194.328	130.035	159.015	170.101	144.168	151.364	166.654	218.203	153.05	154.062		181.69	146.347	191.776	125.972	107.066	164.772	113.99	74.5031	152.951	173.271	132.603	113.815	Chd3	0.00950515	0.94452	-0.22043	0.543168	-0.511666	0.0393572	-0.385916	0.136443	0.00950515	0.22043	-0.215826	0.0019461	0.0740567	0.80804	-0.0445278	-1.02186	-0.0693727			Chd3
Id2	43.302	42.2553	38.1327	164.543	106.321	150.093	15.1661	26.6345	23.918	41.23	140.319	21.9062		10.2053	8.98031	7.8728	229.666	202.318	222.317	35.4897	61.4681	23.2889	9.01948	218.1	40.0822	Id2	-2.6793	0.00267477	-2.44396	0.000214905	1.76695	0.00487021	4.5958	1.40447e-05	2.6793	2.44396	0.9977	0.000304874	-0.787718	0.051391	1.9568	2.53263	3.00786			Id2
Itk	222.877	229.578	201.135	155.829	122.825	132.15	105.868	105.706	92.746	217.863	136.935	101.44		183.736	198.525	211.691	163.753	134.667	167.162	62.0995	59.4721	99.885	197.984	155.194	73.8189	Itk	-0.432861	0.0298162	-1.07201	0.0080926	-0.669937	0.00343501	-0.351312	0.0308638	0.432861	1.07201	0.303126	0.0332613	-0.321293	0.379458	-0.389657	-0.50598	-0.3162			Itk
Dync1h1	229.716	209.985	213.668	162.011	210.607	190.974	203.977	202.112	169.592	217.79	187.864	191.894		218.402	183.099	187.545	146.187	185.29	160.601	150.139	150.901	156.342	196.349	164.026	152.461	Dync1h1	0.0306184	0.833787	-0.105488	0.374556	-0.213247	0.123182	-0.259495	0.112242	0.0306184	0.105488	-0.0169838	0.272228	0.0646373	0.780745	-0.652781	-0.253364	-0.204526			Dync1h1
Wipf1	132.735	163.954	141.207	175.974	170.528	175.937	147.806	145.645	156.569	145.965	174.146	150.007		164.66	169.485	173.648	235.906	202.595	213.812	120.369	140.452	147.385	169.265	217.437	136.069	Wipf1	-0.215274	0.00314186	-0.676262	0.00305187	0.254676	0.0412267	0.36132	0.00891743	0.215274	0.676262	0.0185635	0.253514	0.00324887	0.929861	0.199212	0.195369	0.944771			Wipf1
Limd2	218.353	199.122	157.485	176.774	125.213	120.604	116.939	108.711	136.797	191.654	140.864	120.816		216.183	223.854	212.275	121.909	121.42	150.339	99.5187	64.9305	137.161	217.437	131.222	100.537	Limd2	-0.221493	0.369434	-0.384293	0.25206	-0.444201	0.116515	-0.728586	0.00105189	0.221493	0.384293	-0.186805	0.00706362	0.0419324	0.781435	-0.892138	-1.20168	-1.25841			Limd2
Cd180	1.68956	10.5347	11.1577	0.450581	0.903376	0.636472	0.299506	0.688514	1.88008	7.794	0.663476	0.956035		38.3587	19.4391	19.3257	30.328	57.918	28.5712	150.996	223.123	278.161	25.7079	38.9391	217.426	Cd180	0.527019	0.585045	2.48124	0.00935133	-3.55425	0.0802536	0.599009	0.310921	0.527019	2.48124	-0.895462	0.000760695	0.184859	0.127236	-0.018866	0.0819827	0.2382			Cd180
Trp53	211.672	227.023	194.832	212.134	208.28	230.938	194.303	214.603	220.715	211.176	217.117	209.874		154.257	145.938	159.788	130.063	121.788	137.358	86.4353	81.1021	120.956	153.328	129.736	96.1645	Trp53	-0.0489535	0.532521	-0.432008	0.0647503	0.04003	0.636525	-0.241037	0.0174131	0.0489535	0.432008	0.281637	0.301911	-0.203097	0.180874	0.0399747	-0.558704	-0.256735			Trp53
Sirpa	0.400683	2.25119	1.28966	0.770345	0.658431	2.11473	0.2	0.441837	0.610104	1.31384	1.18117	0.417314		2.77076	3.75089	6.70562	38.0624	93.3264	5.93751	397.041	222.776	31.3912	4.40909	45.7754	217.069	Sirpa	-1.50101	0.18878	2.24551	0.189969	-0.153579	0.860906	3.37602	0.180718	1.50101	2.24551	-0.0488035	0.272228	0.0336854	0.269384	0.0629505	-0.0537593	0.073906			Sirpa
Ssr3	202.887	192.823	183.92	188.952	214.924	246.205	203.397	202.201	197.706	193.21	216.693	201.102		150.943	149.766	150.852	155.206	140.691	152.002	118.361	132.122	114.2	150.52	149.3	121.561	Ssr3	-0.10773	0.401851	-0.296533	0.0164762	0.165488	0.249243	-0.0117456	0.796074	0.10773	0.296533	0.0154515	0.176892	0.00879098	0.450231	-0.15821	0.368996	-0.480596			Ssr3
C1qc	0.348075	0.366307	0.53335	0.2	0.597195	0.305139	0.378584	0.24001	0.2	0.415911	0.367445	0.272865		2.71313	2.14409	2.18281	36.1747	75.0997	4.32081	472.145	167.317	8.84462	2.34668	38.5317	216.102	C1qc	-0.429342	0.508902	2.48759	0.266076	-0.178747	0.733316	4.03736	0.151797	0.429342	2.48759					0.075442	-0.210943	-0.0535567			C1qc
Rc3h1	194.522	217.5	236.249	155.163	137.154	135.565	161.776	141.452	122.827	216.09	142.627	142.018		127.112	130.25	156.433	145.112	128.981	132.016	113.016	103.201	107.34	137.932	135.37	107.852	Rc3h1	-0.00617478	0.964557	-0.32785	0.00852116	-0.599383	0.00569298	-0.0270506	0.819733	0.00617478	0.32785	0	#DIV/0!	-0.0195504	0.900879	-0.223879	-0.235708	-0.414619			Rc3h1
Eif5b	242.553	203.313	201.783	132.833	216.424	238.151	184.155	199.421	201.79	215.883	195.803	195.122		143.134	156.222	153.369	138.715	146.408	159.055	185.196	170.616	138.274	150.908	148.059	164.695	Eif5b	-0.00502415	0.98433	0.153623	0.331847	-0.14085	0.594492	-0.0274976	0.71017	0.00502415	0.153623	0	#DIV/0!	-0.0540663	0.643046	0.711153	0.674229	0.151869			Eif5b
Sh3bgrl3	163.694	174.767	116.537	300.283	170.589	174.102	118.152	111.491	120.038	151.666	214.991	116.56		169.04	162.182	154.572	199.174	178.958	181.548	135.697	100.634	210.314	161.931	186.56	148.882	Sh3bgrl3	-0.883199	0.0826478	-0.325473	0.316726	0.503379	0.242725	0.204258	0.0316848	0.883199	0.325473					0.109875	0.05352	0.62617			Sh3bgrl3
Peli1	140.415	137.268	118.95	89.3183	79.9593	89.7395	65.4595	73.5256	59.9257	132.211	86.339	66.3036		227.277	216.141	197.758	106.204	92.8346	106.36	63.5762	65.012	75.1382	213.726	101.799	67.9088	Peli1	-0.380926	0.0168761	-0.58406	0.00420608	-0.614758	0.00346977	-1.07003	0.000322697	0.380926	0.58406	-0.465791	0.000905337	1.07112	0.0340817	-0.849694	-0.839533	-0.06772			Peli1
Lrrfip1	228.98	219.757	191.627	147.542	177.662	175.886	182.178	175.022	164.612	213.455	167.03	173.937		177.224	195.983	175.18	181.634	170.506	176.604	143.996	141.796	179.328	182.796	176.248	155.04	Lrrfip1	0.0584623	0.564429	-0.184962	0.167086	-0.353823	0.0355264	-0.0526258	0.423954	0.0584623	0.184962	-0.287654	0.030975	0.25034	0.48739	-0.138776	-0.231942	0.119724			Lrrfip1
Ncoa6	199.467	225.138	215.325	129.795	164.741	164.162	156.689	171.277	139.735	213.31	152.899	155.9		147.485	182.72	158.949	165.169	152.248	158.446	150.582	128.721	122.664	163.051	158.621	133.989	Ncoa6	0.0280433	0.848351	-0.243467	0.0564456	-0.480371	0.0117874	-0.0397443	0.708364	0.0280433	0.243467	0.0672995	0.0150149	-0.315287	0.0748844	-0.071164	-0.34355	-0.104793			Ncoa6
Tmem131	172.743	191.409	153.344	131.527	174.906	136.763	206.244	232.655	199.151	172.498	147.732	212.683		87.9225	121.486	96.3959	103.87	117.086	99.4715	222.822	175.871	166.179	101.935	106.809	188.29	Tmem131	0.525722	0.0189594	0.817923	0.0111705	-0.223599	0.230806	0.0673903	0.690523	0.525722	0.817923	-0.0365637	0.0588899	-0.0543348	0.754454	-0.0688777	-0.290879	-0.525699			Tmem131
1700020I14Rik	187.552	209.861	239.851	181.357	183.571	174.841	201.579	195.362	153.979	212.421	179.923	183.64		166.504	164.314	174.451	206.174	170.26	151.651	136.377	129.332	122.897	168.423	176.028	129.535	1700020I14Rik	0.0294992	0.818465	-0.442463	0.0476732	-0.239547	0.102088	0.0637173	0.664992	0.0294992	0.442463	0.0272808	0.23317	0.0063714	0.982823						1700020I14Rik
Spna2	243.868	199.668	193.5	177.76	214.189	203.183	203.635	197.761	201.516	212.345	198.377	200.971		149.07	159.027	154.609	110.897	118.715	112.241	104.096	91.9578	142.053	154.235	113.951	112.702	Spna2	0.0187393	0.823983	-0.0158944	0.938801	-0.0981654	0.506843	-0.43672	0.000429007	0.0187393	0.0158944					-0.644908	-0.520157	-0.668772			Spna2
Trim56	204.202	221.865	210.679	89.9579	114.252	115.201	119.733	119.34	102.532	212.248	106.47	113.869		171.345	168.784	175.29	138.977	106.574	120.887	91.1902	71.8758	106.512	171.806	122.146	89.8592	Trim56	0.0969207	0.501228	-0.442866	0.0782733	-0.995305	0.000407862	-0.49218	0.00655023	0.0969207	0.442866					-0.727956	-0.573042	-0.433066			Trim56
Srgn	63.214	74.7943	53.1148	210.029	183.203	218.22	183.707	203.009	232.319	63.7077	203.818	206.345		120.888	117.659	109.745	214.276	197.646	222.434	108.379	143.568	169.207	116.097	211.452	140.385	Srgn	0.0177803	0.89306	-0.590944	0.0203932	1.67774	0.000337746	0.864994	0.000285147	0.0177803	0.590944	0.683827	2.14626e-05	-0.27366	0.0321683	1.72536	1.69814	1.57251			Srgn
Sbno1	213.987	208.373	211.183	151.406	184.122	190.286	169.789	167.42	137.619	211.181	175.271	158.276		165.207	182.457	188.311	163.071	154.769	150.995	99.6663	133.405	103.716	178.658	156.278	112.263	Sbno1	-0.147148	0.345246	-0.477241	0.0171941	-0.268889	0.0419727	-0.193086	0.0454726	0.147148	0.477241					0.327535	0.471624	0.364285			Sbno1
Cat	190.366	186.126	195.985	108.744	162.873	176.727	185.051	218.236	229.929	190.826	149.448	211.072		120.6	122.8	132.469	112.942	133.745	105.938	198.929	158.966	148.317	125.29	117.542	168.737	Cat	0.498091	0.0672452	0.521607	0.0431729	-0.352612	0.119304	-0.0920965	0.443008	0.498091	0.521607	-0.124024	0.00378177	0.152108	0.358149	-0.023878	-0.421487	0.0137157			Cat
Srsf3	176.714	156.737	208.914	145.25	165.353	178.282	212.412	208.996	209.983	180.789	162.962	210.464		113.684	110.121	125.794	102.324	81.4621	104.415	82.4187	88.3528	107.651	116.533	96.067	92.8074	Srsf3	0.369038	0.00795434	-0.0498006	0.773167	-0.14977	0.377637	-0.278629	0.0789698	0.369038	0.0498006					0.385162	0.372973	-0.0258967			Srsf3
Skil	192.812	215.689	222.276	90.0911	69.9778	80.972	29.5846	33.3172	22.5982	210.259	80.3469	28.5		102.82	111.085	132.542	47.0291	48.697	74.7525	46.3286	42.2415	44.4894	115.483	56.8262	44.3531	Skil	-1.49528	0.00142613	-0.35752	0.240353	-1.38785	0.000259708	-1.02305	0.00965061	1.49528	0.35752	-0.610266	0.00112396	-0.227796	0.491668	-0.494717	-0.325156	-0.550185			Skil
Srsf1	135.155	139.996	178.878	129.769	168.476	185.801	212.175	209.086	209.51	151.343	161.348	210.257		76.4825	62.7352	89.0281	76.315	56.3197	67.2548	45.797	76.2343	54.6625	76.0819	66.6298	58.8979	Srsf1	0.381974	0.042059	-0.177951	0.510977	0.0923575	0.667054	-0.191386	0.377999	0.381974	0.177951					0.399897	0.401228	-0.181027			Srsf1
Igfbp4	91.885	76.208	61.038	267.454	200.993	162.149	189.243	153.382	190.061	76.377	210.198	177.562		125.441	135.713	134.366	82.6598	64.557	74.9399	49.7545	33.6058	83.6546	131.84	74.0523	55.6716	Igfbp4	-0.243428	0.379153	-0.411602	0.305416	1.46054	0.0139102	-0.832173	0.000717442	0.243428	0.411602	-1.08741	0.0206065	0.400872	0.0121267	-2.27295	-2.86724	-6.09646			Igfbp4
Rtf1	227.086	223.378	179.742	129.769	184.887	169.336	159.404	162.89	158.436	210.069	161.331	160.243		113.165	128.351	100.7	126.235	122.557	117.513	64.8166	76.8861	81.739	114.072	122.101	74.4806	Rtf1	-0.00975458	0.950518	-0.713144	0.00107077	-0.380841	0.0948442	0.0981331	0.392519	0.00975458	0.713144	-0.104934	0.0274377	0.173633	0.580562	0.170925	0.10403	0.0336597			Rtf1
Ski	196.758	253.932	179.094	232.013	199.002	189.675	118.073	112.882	112.692	209.928	206.897	114.549		183.131	198.496	191.229	164.409	154.308	159.43	92.785	71.0203	107.599	190.952	159.382	90.4681	Ski	-0.852947	0.00205303	-0.817008	0.00332955	-0.0209851	0.91274	-0.260721	0.00401438	0.852947	0.817008					-0.665753	-0.779448	-0.548422			Ski
Eif5	213.277	207.43	208.482	145.224	190.307	206.7	161.275	175.785	148.799	209.73	180.744	161.953		191.228	210.736	198.086	180.035	169.461	183.587	102.236	118.802	99.7814	200.017	177.694	106.94	Eif5	-0.158368	0.399911	-0.732597	0.000643137	-0.214587	0.191596	-0.170728	0.0349542	0.158368	0.732597	0	#DIV/0!	-0.0108386	0.963752	0.474962	0.335357	0.306			Eif5
Csde1	211.777	219.459	194.616	193.268	206.106	228.899	198.495	195.81	187.422	208.618	209.424	193.909		162.873	189.059	165.697	172.117	161.592	155.658	119.129	134.933	113.941	172.543	163.122	122.668	Csde1	-0.111051	0.229088	-0.411199	0.00700056	0.00556948	0.952561	-0.0810052	0.381651	0.111051	0.411199	-0.03119	0.272228	0.0412441	0.737794	0.33622	0.364327	-0.171131			Csde1
Adnp	198.731	213.879	215.613	166.488	191.899	190.618	200.709	203.435	184.284	209.407	183.002	196.143		133.769	139.891	143.812	139.082	133.315	131.407	96.2404	104.097	106.874	139.158	134.601	102.404	Adnp	0.100047	0.267187	-0.394421	0.00121166	-0.194457	0.0552121	-0.0480285	0.288191	0.100047	0.394421					0.002665	0.0805807	-0.134292			Adnp
Ifi47	210.673	217.475	199.334	167.767	141.961	159.09	150.02	143.941	123.101	209.161	156.273	139.021		148.206	154.79	233.649	167.529	130.364	183.704	117.652	76.3565	147.437	178.882	160.532	113.815	Ifi47	-0.168767	0.196124	-0.496166	0.146342	-0.420545	0.00462105	-0.156145	0.59335	0.168767	0.496166										Ifi47
Sub1	142.52	123.107	123.415	163.877	185.53	200.813	202.132	195.721	229.481	129.681	183.407	209.111		76.7418	85.9901	87.9338	108.799	112.414	114.561	60.5638	64.4417	81.2731	83.5552	111.925	68.7595	Sub1	0.189225	0.159558	-0.702896	0.0027846	0.500082	0.0126351	0.421725	0.00178997	0.189225	0.702896	0.0414142	0.346955	-0.0363316	0.178382	0.617918	0.883813	0.504267			Sub1
Whsc1	42.776	64.4275	71.3382	110.503	152.249	136.381	217.447	207.763	201.815	59.5139	133.044	209.008		17.15	22.7988	19.3257	30.4591	36.3102	32.2732	38.384	49.8588	44.7741	19.7582	33.0142	44.339	Whsc1	0.651656	0.00426576	0.425489	0.0389488	1.16061	0.00784643	0.740635	0.00514252	0.651656	0.425489					0.928561	1.10163	-0.140989			Whsc1
N4bp2	211.356	206.364	207.798	104.987	154.698	123.204	203.608	219.2	190.485	208.506	127.63	204.431		95.0977	118.448	86.5478	83.7085	91.1748	75.2445	85.7264	98.292	111.844	100.031	83.376	98.6209	N4bp2	0.67965	0.0100907	0.242262	0.159497	-0.708126	0.00518665	-0.262744	0.190749	0.67965	0.242262					-0.326569	-0.747496	-1.02729			N4bp2
Pogz	195.259	220.55	209.49	142.905	170.221	163.193	171.213	177.803	173.029	208.433	158.773	174.015		125.499	138.46	144.943	128.332	111.307	128.783	95	84.9311	119.584	136.3	122.807	99.8384	Pogz	0.13224	0.144588	-0.298731	0.123213	-0.392615	0.0106496	-0.150393	0.171444	0.13224	0.298731	-0.0582966	0.125325	-0.150222	0.643171	-0.311463	-0.55705	-0.444717			Pogz
Ppp1cb	213.566	194.757	216.729	145.224	155.617	169.336	163.806	152.664	149.646	208.351	156.725	155.372		123.222	126.219	147.569	108.852	112.998	103.15	85.2244	102.223	89.2459	132.337	108.333	92.2311	Ppp1cb	-0.0125117	0.876971	-0.232151	0.0517359	-0.410776	0.00619185	-0.288738	0.0426186	0.0125117	0.232151					-0.402071	0.0267033	-0.426717			Ppp1cb
Coro1a	202.597	220.699	157.053	269.639	161.465	140.714	191.694	163.63	209.435	193.45	190.606	188.253		214.166	221.809	188.092	154.079	136.173	151.206	108.231	68.8818	216.371	208.022	147.152	131.161	Coro1a	-0.0179184	0.958148	-0.165969	0.737171	-0.0213683	0.951809	-0.499427	0.00634479	0.0179184	0.165969					-0.892367	-0.775213	-0.830197			Coro1a
Map3k1	195.416	213.234	214.893	122.521	148.605	140.943	156.399	152.799	139.71	207.848	137.356	149.636		165.467	188.154	170.913	157.067	140.507	142.583	93.8187	127.01	135.607	174.844	146.719	118.812	Map3k1	0.123535	0.255174	-0.304378	0.112531	-0.597604	0.00208676	-0.253014	0.0307308	0.123535	0.304378	-0.395417	0.000196947	0.772224	0.253233	-0.619605	-0.066882	-0.100361			Map3k1
Mtpn	174.373	184.241	194.22	175.255	215.169	232.85	204.109	210.297	191.182	184.278	207.758	201.863		128.726	135.217	137.977	163.307	159.594	143.146	106.607	144.139	138.429	133.973	155.349	129.725	Mtpn	-0.0415284	0.75895	-0.26006	0.124572	0.173016	0.261452	0.21357	0.0343406	0.0415284	0.26006					0.447411	0.556227	0.102949			Mtpn
Scaf11	194.996	203.685	201.243	163.53	217.22	226.223	211.885	219.536	191.506	199.975	202.325	207.642		155.064	179.857	156.834	166.742	151.142	160.414	104.835	127.01	113.087	163.918	159.433	114.977	Scaf11	0.0374295	0.815004	-0.4716	0.00490258	0.0168536	0.910988	-0.04003	0.650715	0.0374295	0.4716					0.53629	0.373025	0.17843			Scaf11
Usp24	206.069	197.163	219.25	125.452	157.699	158.376	146.593	154.884	121.059	207.494	147.176	140.846		194.744	183.246	182.147	141.861	154	143.333	142.047	123.629	124.244	186.712	146.398	129.973	Usp24	-0.0634238	0.692567	-0.171683	0.0831612	-0.495533	0.00877017	-0.350919	0.00191412	0.0634238	0.171683	0.00806235	0.272228	-0.0599867	0.814942	-0.134849	-0.0932873	0.148054			Usp24
Kdm2a	196.021	223.849	196.417	207.604	188.378	187.406	189.506	175.56	188.244	205.429	194.463	184.437		155.323	163.058	157.636	195.713	166.51	184.36	151.468	137.54	177.051	158.673	182.194	155.353	Kdm2a	-0.0763689	0.275411	-0.229929	0.134886	-0.0791459	0.387437	0.199424	0.0556923	0.0763689	0.229929					-0.010057	-0.011728	-0.0533053			Kdm2a
Eif2c2	173.821	219.261	223.104	139.868	149.064	122.72	154.343	148.628	115.705	205.395	137.217	139.559		151.116	153.972	181.746	147.367	133.069	119.13	128.609	108.048	111.43	162.278	133.188	116.029	Eif2c2	0.0244088	0.877905	-0.198981	0.172434	-0.58194	0.0179643	-0.285002	0.0841897	0.0244088	0.198981					-0.644501	-0.918307	-0.600275			Eif2c2
Mtap4	162.984	184.018	168.722	166.035	211.77	235.781	194.066	189.509	200.794	171.908	204.529	194.79		128.957	147.37	136.262	121.306	133.007	126.088	112.956	112.793	146.195	137.53	126.8	123.982	Mtap4	-0.0703857	0.662783	-0.0324339	0.820173	0.250666	0.202079	-0.117183	0.165832	0.0703857	0.0324339					0.430921	0.303209	0.394596			Mtap4
Rpl18a	119.425	123.032	87.6889	223.113	123.774	110.435	107.529	97.6103	108.783	110.049	152.441	104.641		226.211	211.584	175.691	142.674	125.046	142.958	75.7736	69.391	118.005	204.495	136.893	87.7232	Rpl18a	-0.542804	0.251847	-0.642016	0.0397454	0.470104	0.318946	-0.579022	0.0138091	0.542804	0.642016					0.381028	0.176483	0.228817			Rpl18a
Sash3	205.017	227.048	180.859	177.813	167.588	174.153	168.445	164.505	171.634	204.308	173.185	168.195		174.803	182.807	194.256	167.135	155.107	168.919	94.2617	94.9518	138.61	183.956	163.72	109.275	Sash3	-0.0421796	0.241533	-0.583276	0.0236019	-0.238434	0.0850849	-0.168124	0.0467507	0.0421796	0.583276					-0.801299	-0.56084	-0.163027			Sash3
Cd44	34.6744	62.4682	35.7917	80.8712	42.3296	76.9195	17.4594	20.5348	19.5602	44.3114	66.7068	19.1848		34.5838	28.6418	19.0339	185.724	173.456	130.681	287.973	234.671	90.1002	27.4198	163.287	204.248	Cd44	-1.79787	0.0179735	0.322911	0.541342	0.590154	0.215733	2.57412	0.00141626	1.79787	0.322911	0.440733	0.0286972	-0.0959797	0.566003	-0.43246	1.60745	2.32469			Cd44
Cap1	197.494	207.058	177.185	200.17	188.164	191.535	179.226	164.505	179.453	193.913	193.29	174.395		187.223	193.208	183.934	213.332	201.304	197.387	141.87	129.719	168.016	188.122	204.008	146.535	Cap1	-0.148407	0.0363517	-0.477377	0.00943377	-0.00464383	0.950875	0.116957	0.0449217	0.148407	0.477377					-0.300245	-0.0852867	0.0572667			Cap1
Capns1	118.373	139.277	105.696	229.588	178.703	203.565	155.714	168.541	200.719	121.115	203.952	174.991		118.583	109.537	96.7606	165.719	173.579	164.444	135.048	103.812	153.546	108.294	167.914	130.802	Capns1	-0.220946	0.218807	-0.360342	0.0661276	0.751847	0.00936257	0.632778	0.00101134	0.220946	0.360342					-0.0306617	0.291827	0.338517			Capns1
Ctss	83.1259	86.302	63.487	68.8534	49.0656	58.3394	21.6768	22.2167	16.8957	77.6383	58.7528	20.2631		126.651	120.522	142.901	90.2631	104.637	76.0411	291.074	198.336	119.688	130.025	90.3139	203.032	Ctss	-1.5358	0.00296188	1.16869	0.0881546	-0.402111	0.107745	-0.525765	0.0201173	1.5358	1.16869	0.0868294	0.112275	-0.105526	0.486561	-1.31361	-0.41844	-1.67818			Ctss
Dip2b	185.342	236.348	185.757	124.759	157.392	132.966	150.231	156.073	153.406	202.482	138.372	153.237		148.581	169.047	147.095	125.579	127.444	112.452	180.913	118.557	170.217	154.908	121.825	156.563	Dip2b	0.147206	0.209321	0.361928	0.154559	-0.549242	0.030594	-0.346598	0.0177278	0.147206	0.361928	-0.55074	0.00335027	0.452974	0.419995	-0.655476	-0.488772	-0.454838			Dip2b
Eef1b2	169.376	150.239	137.065	167.314	159.138	170.177	128.115	119.901	120.611	152.227	165.543	122.876		188.894	216.112	201.442	139.606	127.229	144.692	56.2223	78.3729	71.7212	202.149	137.176	68.7722	Eef1b2	-0.430005	0.00054072	-0.996127	0.00121717	0.120984	0.251648	-0.559398	0.00231733	0.430005	0.996127	0.0610188	0.114679	-0.132085	0.0731092	0.497046	0.5188	0.173967			Eef1b2
Mapre1	175.084	191.161	163.14	156.096	188.041	189.726	195.226	201.394	208.065	176.461	177.954	201.562		132.76	137.846	136.663	129.355	127.444	121.918	90.186	97.8236	93.5689	135.757	126.239	93.8595	Mapre1	0.179717	0.11047	-0.427581	0.000498406	0.0121529	0.918024	-0.104868	0.0245644	0.179717	0.427581	0.0907057	0.0699199	0.219812	0.149574	0.132124	0.551622	-0.0386407			Mapre1
Trim25	191.944	233.67	177.69	173.763	158.403	172.879	117.704	128.288	122.777	201.101	168.348	122.923		107.806	120.902	154.718	112.496	113.182	123.37	114.285	97.0293	139.646	127.808	116.35	116.987	Trim25	-0.453693	0.00147532	0.00787884	0.962877	-0.256475	0.134891	-0.135517	0.471055	0.453693	0.00787884	-0.197789	0.0693455	0.0953434	0.33392	-0.6066	-0.495123	-0.833137			Trim25
Dnmt1	81.1268	90.4934	84.6996	121.561	168.568	169.106	192.801	192.222	216.382	85.4399	153.079	200.469		51.2684	53.2989	50.7301	55.4976	55.6127	62.967	37.2913	47.5369	50.6761	51.7658	58.0258	45.1681	Dnmt1	0.389104	0.054987	-0.36139	0.053293	0.84129	0.0133808	0.164695	0.0731239	0.389104	0.36139					0.331702	0.552394	0.054095			Dnmt1
Fkbp1a	224.14	174.147	201.999	186.367	152.095	180.882	148.887	140.667	161.748	200.096	173.115	150.434		99.1032	85.7271	102.122	84.1542	81.2162	76.9549	48.8389	44.3189	79.8494	95.6509	80.7751	57.6691	Fkbp1a	-0.202598	0.138274	-0.486113	0.111717	-0.208962	0.207197	-0.243867	0.0525826	0.202598	0.486113	-0.149509	0.0507705	-0.303917	0.193958	0.24831	0.208716	-0.00832767			Fkbp1a
Copa	182.449	173.875	170.847	183.595	191.593	224.949	183.971	195.003	187.845	175.723	200.046	188.94		136.132	140.037	143.484	150.565	154.215	154.744	120.428	117.458	139.387	139.884	153.175	125.758	Copa	-0.0824043	0.443326	-0.284533	0.0172366	0.187024	0.137641	0.130944	0.00599725	0.0824043	0.284533	0.0579102	0.263019	0.0606583	0.702178	-0.186265	0.117163	-0.0735133			Copa
Stag1	205.675	194.831	199.082	122.734	180.356	193.37	195.753	201.484	182.068	199.863	165.487	193.102		138.754	153.33	147.898	120.598	121.081	129.345	91.3378	108.802	96.7269	146.661	123.675	98.9554	Stag1	0.222646	0.286165	-0.321701	0.0137457	-0.272296	0.192092	-0.245929	0.0108607	0.222646	0.321701					0.364894	0.141298	-0.104865			Stag1
Notch2	68.6062	87.1453	79.5856	123.72	114.803	123.943	81.5387	77.5621	64.2088	78.4457	120.822	74.4365		96.4521	85.6395	75.2408	213.07	197.369	189.022	190.335	189.72	157.533	85.7775	199.82	179.196	Notch2	-0.698799	0.00155001	-0.157167	0.185777	0.623116	0.0023492	1.22003	0.000258014	0.698799	0.157167	0.537839	0.00552175	-0.571761	0.00055404	0.155785	0.0949057	-0.135944			Notch2
Pds5a	160.091	173.527	186.009	150.02	186.939	198.774	219.898	200.856	178.283	173.209	178.578	199.679		119.102	129.987	131.995	117.347	115.457	115.24	78.5202	104.463	109.955	127.028	116.014	97.646	Pds5a	0.161133	0.328536	-0.248672	0.131682	0.0440372	0.760918	-0.13084	0.053419	0.161133	0.248672					0.648896	0.43913	-0.0709967			Pds5a
Fam168b	195.785	212.465	188.962	148.448	153.626	151.113	144.511	137.146	151.887	199.071	151.062	144.515		153.969	162.737	166.609	165.248	135.251	149.402	100.375	81.7335	90.2296	161.105	149.967	90.7794	Fam168b	-0.0639275	0.220232	-0.724205	0.0043917	-0.398136	0.00254686	-0.103359	0.303249	0.0639275	0.724205	-0.00266615	0.888542	0.0565877	0.666974	-0.169836	-0.209433	-0.0471733			Fam168b
Apc	192.47	195.154	209.202	133.552	159.995	153.075	177.117	174.574	152.136	198.942	148.874	167.942		111.465	119.295	117.442	123.088	114.442	108.609	140.246	127.702	103.043	116.067	115.38	123.664	Apc	0.173874	0.164178	0.100028	0.518328	-0.418256	0.00613057	-0.00856639	0.893617	0.173874	0.100028	3.20343e-16	0.353387	-0.0377488	0.885294	0.359739	0.266717	-0.098384			Apc
Capzb	178.556	157.506	133.103	215.279	180.509	200.226	165.625	160.603	180.873	156.388	198.671	169.033		136.881	135.421	134.84	168.839	170.659	161.679	130.588	134.261	141.924	135.714	167.059	135.591	Capzb	-0.233076	0.0654645	-0.301102	0.00188759	0.345251	0.0629543	0.29979	0.000366262	0.233076	0.301102	-0.019191	0.272228	0.104736	0.653785	-0.02099	0.07894	-0.0176433			Capzb
Prkch	113.191	120.9	97.7009	156.016	176.131	160.543	199.734	188.074	207.318	110.597	164.23	198.375		98.2099	112.488	101.94	118.395	120.713	139.045	83.8954	56.6207	93.1029	104.213	126.051	77.873	Prkch	0.272516	0.0145246	-0.694814	0.0194731	0.570401	0.00422173	0.27448	0.0489342	0.272516	0.694814	-0.055754	0.290059	0.310225	0.267622	-0.244388	-0.07446	0.11789			Prkch
Fth1	217.932	156.638	148.41	152.312	175.273	168.011	171.239	156.544	183.014	174.327	165.199	170.266		165.236	167.82	180.542	183.627	200.136	171.004	304.659	188.173	102.266	171.2	184.922	198.366	Fth1	0.0435868	0.646176	0.101247	0.831628	-0.0775915	0.711194	0.11124	0.228888	0.0435868	0.101247	0.0849422	0.0899567	-0.0308392	0.333958	0.0674833	0.403947	0.303007			Fth1
Atad2	63.8189	89.6006	94.5316	114.526	164.281	186.744	188.03	200.071	206.646	82.6504	155.184	198.249		35.4195	38.0489	41.2468	43.5945	45.5619	50.9238	31.9161	54.1766	39.1569	38.2384	46.6934	41.7499	Atad2	0.353335	0.122188	-0.161446	0.513991	0.908885	0.0360743	0.288198	0.0376642	0.353335	0.161446	-0.107666	0.167125	0.141651	0.543964	1.23195	0.969135	-0.068216			Atad2
Cd24a	114.953	106.093	113.763	21.3685	96.0644	32.6738	168.893	219.917	205.426	111.603	50.0356	198.079		29.1087	14.0929	15.3136	23.5899	37.3245	21.097	104.717	217.318	153.857	19.5051	27.3371	158.631	Cd24a	1.98505	0.00595539	2.53674	0.016389	-1.15736	0.0581866	0.487014	0.324267	1.98505	2.53674	0.27851	0.624199	0.897862	0.216211	0.0528117	-0.202961	-0.322159			Cd24a
Rps5	104.905	101.728	89.1655	183.302	116.211	113.621	103.285	87.5862	100.291	98.5997	137.711	97.0542		200.478	207.903	185.357	139.894	112.967	146.543	72.4068	71.5906	88.9353	197.913	133.135	77.6442	Rps5	-0.504787	0.156068	-0.777938	0.0090655	0.481994	0.168648	-0.571975	0.00608663	0.504787	0.777938					-0.34829	-0.147577	-0.599293			Rps5
Aak1	147.596	166.558	173.152	184.741	206.106	201.552	173.796	177.534	156.917	162.435	197.466	169.416		112.013	112.429	130.317	177.387	170.598	166.81	94.9705	83.0777	102.914	118.253	171.598	93.6539	Aak1	-0.221038	0.0365867	-0.873624	0.000284214	0.28174	0.0251746	0.537158	0.00141043	0.221038	0.873624					0.18844	0.082813	0.0719133			Aak1
Ttc3	200.335	170.105	197.354	126.278	166.486	142.447	206.481	197.963	185.704	189.265	145.07	196.716		72.2465	83.6237	68.9308	65.1197	73.7472	80.7741	89.0047	67.8023	78.5033	74.9336	73.2137	78.4368	Ttc3	0.439364	0.0171215	0.0994167	0.530359	-0.383653	0.0432133	-0.0335002	0.799819	0.439364	0.0994167	-0.100136	0.0394687	0.164546	0.226015	0.151986	-0.051375	-0.677638			Ttc3
Mfsd4	180.239	204.504	205.169	135.604	139.45	119.407	145.223	140.241	127.509	196.637	131.487	137.657		112.762	104.541	122.803	113.86	96.8918	97.5034	76.9845	65.4397	78.5292	113.369	102.752	73.6511	Mfsd4	0.066161	0.488403	-0.480381	0.0136607	-0.580617	0.00313519	-0.141864	0.238274	0.066161	0.480381	-0.250738	0.0297519	0.0693417	0.800525	-0.207554	-0.538953	-0.313144			Mfsd4
Tcp1	144.098	133.846	155	153.404	179.284	207.133	199.734	199.712	190.41	144.315	179.941	196.619		86.741	100.159	105.223	104.211	90.0376	101.791	51.7332	60.8775	74.258	97.3743	98.68	62.2896	Tcp1	0.127879	0.351277	-0.663767	0.00985275	0.318304	0.0994458	0.0192167	0.861889	0.127879	0.663767					0.786702	0.865527	0.189667			Tcp1
St3gal1	202.229	197.361	190.151	116.019	119.763	107.3	125.4	130.374	143.969	196.58	114.361	133.248		115.413	122.742	108.286	82.7122	80.9089	80.5398	111.982	78.9228	136.85	115.481	81.387	109.252	St3gal1	0.22052	0.0471717	0.424784	0.172358	-0.78153	8.61323e-05	-0.50478	0.00128302	0.22052	0.424784	-1.12953	3.8792e-06	0.234445	0.0159073	-1.05968	-1.04116	-1.47279			St3gal1
Eif3c	187.183	165.169	152.551	180.638	201.391	204.049	195.99	191.796	184.832	168.301	195.359	190.873		113.915	131.506	126.341	121.856	123.786	126.534	77.8114	89.1879	87.4598	123.921	124.059	84.8197	Eif3c	-0.0335166	0.608515	-0.548551	0.000491608	0.215082	0.0970763	0.00160432	0.980831	0.0335166	0.548551					0.250697	0.473867	0.0176033			Eif3c
Nup153	184.974	211.671	189.43	170.432	158.188	196.454	112.722	121.336	93.5429	195.359	175.025	109.2		168.406	217.222	194.585	169.311	151.972	199.941	76.4529	88.6787	81.1437	193.404	173.741	82.0918	Nup153	-0.680584	0.0091947	-1.08163	0.00317993	-0.158565	0.219533	-0.154679	0.378819	0.680584	1.08163	0.0514621	0.127693	0.294653	0.411228	-0.175395	-0.07988	-0.469378			Nup153
Prpf38b	195.837	185.035	204.809	126.198	151.024	135.489	205.954	166.007	183.139	195.227	137.57	185.033		130.167	137.904	156.615	120.178	90.3142	115.92	150.819	177.235	132.449	141.562	108.804	153.501	Prpf38b	0.427618	0.0254174	0.496517	0.049113	-0.504984	0.0033426	-0.379703	0.0548218	0.427618	0.496517	-0.0660489	0.00481509	0.062396	0.832252	0.172033	0.29213	-0.012524			Prpf38b
Eef1g	151.516	150.512	132.167	192.016	167.037	178.052	133.545	129.028	136.125	144.731	179.035	132.899		202.294	202.673	180.542	155.18	134.698	160.718	63.399	76.2954	95.2514	195.17	150.199	78.3153	Eef1g	-0.429909	0.00357629	-0.939506	0.00411635	0.306864	0.0231564	-0.377858	0.0139958	0.429909	0.939506					-0.016706	0.248616	-0.103711			Eef1g
Nr2c2	194.601	192.128	196.741	132.54	146.462	160.211	156.504	161.455	138.889	194.49	146.404	152.283		151.232	162.591	161.247	161.262	140.077	139.772	93.9368	101.469	96.3904	158.357	147.037	97.2655	Nr2c2	0.056793	0.60617	-0.596178	0.00261126	-0.409739	0.00403421	-0.106998	0.228311	0.056793	0.596178					-0.447387	-0.297321	-0.256125			Nr2c2
Dtx1	15.3149	20.604	11.878	33.0399	17.4065	16.0307	3.46261	5.84631	6.41218	15.9323	22.159	5.24037		67.5207	63.8161	70.7909	218.707	181.263	182.977	25.5369	55.7653	79.7976	67.3759	194.316	53.6999	Dtx1	-2.08015	0.0376642	-1.85541	0.00211	0.475942	0.359148	1.5281	0.000508532	2.08015	1.85541					-1.54643	-1.70818	-0.503208			Dtx1
Man2b1	86.5453	71.6942	76.5963	96.513	80.4185	79.2133	66.4876	65.2507	74.4433	78.2786	85.3816	68.7272		52.6803	44.8267	49.7453	80.2215	123.54	77.7281	327.253	162.571	92.8182	49.0841	93.83	194.214	Man2b1	-0.313045	0.0567757	1.04953	0.230696	0.125308	0.37276	0.934794	0.0410004	0.313045	1.04953					-0.122313	0.12393	-0.105012			Man2b1
Anp32a	194.285	149.173	149.526	139.974	165.506	171.094	188.663	174.08	219.719	164.328	158.858	194.154		129.994	124.553	120.943	95.4543	102.762	111.515	85.8446	72.3238	104.544	125.164	103.244	87.5709	Anp32a	0.289461	0.0994553	-0.237532	0.207389	-0.048838	0.773713	-0.277758	0.0147572	0.289461	0.237532					-0.270831	0.243493	-0.30851			Anp32a
Esyt1	99.8024	99.4466	75.804	203.9	178.458	198.799	164.518	146.609	171.51	91.6843	193.719	160.879		106.97	114.913	105.478	180.008	162.453	137.804	90.0679	71.0203	139.439	109.12	160.088	100.176	Esyt1	-0.267991	0.0377553	-0.676337	0.0653908	1.07922	0.000780889	0.55295	0.0154812	0.267991	0.676337					-0.543278	-0.0755233	0.08292			Esyt1
Itpr2	188.525	186.548	205.313	114.74	147.84	126.721	175.668	175.471	123.25	193.462	129.767	158.13		174.602	152.658	160.408	170.596	163.129	168.661	115.644	121.877	132.449	162.556	167.462	123.324	Itpr2	0.285185	0.228057	-0.441387	0.00121221	-0.576127	0.0049702	0.0428993	0.510716	0.285185	0.441387					-0.383657	-0.31237	0.206627			Itpr2
Foxk1	148.833	181.067	152.803	108.531	114.466	102.126	85.5189	84.0206	89.6582	160.901	108.374	86.3993		176.647	206.354	196.007	137.22	124.094	118.052	107.67	77.7211	126.211	193.003	126.455	103.867	Foxk1	-0.326932	0.00507364	-0.283884	0.211881	-0.57015	0.00813821	-0.609997	0.00304474	0.326932	0.283884					-1.37017	-1.32316	-0.979076			Foxk1
Ranbp2	167.008	187.193	175.817	176.641	198.298	202.342	184.392	190.226	161.574	176.673	192.427	178.731		142.904	164.607	151.326	145.453	142.105	128.642	113.577	140.045	97.2446	152.945	138.733	116.955	Ranbp2	-0.10652	0.31161	-0.246357	0.181669	0.123231	0.186367	-0.140702	0.155842	0.10652	0.246357	0.000954311	0.989184	-0.12307	0.283709	0.776995	0.725827	0.339441			Ranbp2
Gm9846	84.441	87.0212	56.248	137.523	77.0199	72.1279	63.3508	57.3122	74.5429	75.9034	95.5569	65.0686		196.387	198.496	182.256	130.377	101.133	124.12	63.7239	47.3944	89.0388	192.379	118.544	66.719	Gm9846	-0.554397	0.231436	-0.829248	0.0260829	0.332194	0.445092	-0.698537	0.00196742	0.554397	0.829248										Gm9846
Zfp652	174.689	204.777	196.561	119.749	121.845	128.939	101.44	106.379	81.6897	192.009	123.511	96.5027		175.754	167.616	167.703	197.155	181.786	171.262	130.588	119.718	129.214	170.358	183.401	126.507	Zfp652	-0.355997	0.0283104	-0.535789	0.00232694	-0.636535	0.00188458	0.106436	0.177821	0.355997	0.535789	0.116227	0.235201	-0.263133	0.074642	0.025141	-0.230279	0.880696			Zfp652
2016-09-06	197.074	182.778	182.876	182.876	187.367	185.138	177.17	196.259	201.666	187.576	185.127	191.698		163.017	149.415	144.724	151.64	135.558	160.742	75.2715	82.7111	131.259	152.386	149.313	96.4137	42619	0.05032	0.432793	-0.631034	0.0498707	-0.0189573	0.644998	-0.029382	0.754734	0.05032	0.631034										2016-09-06
Sh2d2a	173.19	196.493	205.241	168.513	158.709	166.94	168.366	164.325	183.064	191.641	164.721	171.918		123.827	114.211	143.594	136.748	93.4186	127.307	91.6627	54.1766	115.857	127.211	119.158	87.232	Sh2d2a	0.0617021	0.327254	-0.449945	0.22462	-0.218386	0.0551001	-0.0943471	0.635939	0.0617021	0.449945	-0.14658	0.00429693	-0.00133005	0.990883	-0.182582	0.17383	0.425717			Sh2d2a
Arhgef1	196.626	213.11	164.796	162.678	131.826	108.09	107.265	107.388	132.688	191.511	134.198	115.78		174.947	205.595	160.518	123.849	120.682	133.938	97.0378	86.0921	182.512	180.353	126.156	121.881	Arhgef1	-0.212973	0.362186	-0.0497389	0.896112	-0.513062	0.0541272	-0.515616	0.017465	0.212973	0.0497389					-1.15926	-1.21592	-0.838957			Arhgef1
Pik3r1	148.938	171.841	162.563	165.555	140.093	147.315	105.051	102.97	96.0579	161.114	150.988	101.36		145.67	143.718	147.679	231.737	169.43	172.246	159.118	111.633	118.471	145.689	191.138	129.74	Pik3r1	-0.574949	0.00351283	-0.558986	0.0710931	-0.0936493	0.372006	0.391721	0.0892573	0.574949	0.558986	0.361658	0.00927557	-0.159413	0.279291	0.221763	0.571496	0.699374			Pik3r1
Gna13	182.607	194.013	196.741	150.66	155.984	142.243	168.419	160.177	145.537	191.12	149.629	158.044		139.82	150.087	163.071	162.206	137.956	123.675	122.023	108.028	119.739	150.993	141.279	116.597	Gna13	0.0789396	0.341094	-0.27702	0.109963	-0.353092	0.00214651	-0.095932	0.499708	0.0789396	0.27702	-0.00417347	0.51152	0.24032	0.327652	-0.12517	-0.0768867	0.0736523			Gna13
Syncrip	157.118	173.924	182.443	156.016	189.358	193.166	187.028	200.452	185.853	171.162	179.513	191.111		109.304	107.112	120.031	97.8926	93.4186	94.7151	69.985	86.1939	81.4543	112.149	95.3421	79.2111	Syncrip	0.0903222	0.41263	-0.267412	0.0319304	0.0687285	0.581645	-0.234233	0.0161964	0.0903222	0.267412					0.562783	0.34074	-0.22758			Syncrip
Rps9	186.868	162.144	131.231	192.309	155.035	133.475	130.699	117.838	128.928	160.081	160.273	125.822		193.303	197.94	180.943	138.61	132.116	147.269	83.1865	77.823	91.0838	190.729	139.332	84.0311	Rps9	-0.349154	0.122677	-0.729528	0.000693582	0.00173331	0.99387	-0.453001	0.00155957	0.349154	0.729528					0.064495	0.0699667	-0.107957			Rps9
Chd2	190.024	181.315	177.726	105.307	128.642	101.718	139.055	121.403	111.123	183.022	111.889	123.86		184.831	201.417	185.32	130.77	128.397	120.582	123.943	125.89	128.67	190.523	126.583	126.168	Chd2	0.146647	0.365416	-0.00474459	0.907783	-0.709945	0.00150459	-0.589879	0.000517112	0.146647	0.00474459					-0.0389585	-0.208102	0.018458			Chd2
Ino80d	158.644	196.022	216.513	142.213	152.738	127.511	160.247	145.398	112.119	190.393	140.821	139.255		162.556	157.624	171.278	157.566	146.439	139.584	154.599	141.308	139.464	163.819	147.863	145.124	Ino80d	-0.0161311	0.926747	-0.0269783	0.718664	-0.43512	0.0548623	-0.147846	0.072563	0.0161311	0.0269783	0	#DIV/0!	0.029425	0.827944	0.0476493	-0.44845	-0.269796			Ino80d
Tax1bp1	183.369	209.687	177.545	148.421	182.775	179.735	184.893	196.685	175.046	190.201	170.31	185.541		176.302	216.433	173.247	182.683	191.529	196.872	106.902	134.24	108.608	188.661	190.361	116.584	Tax1bp1	0.123575	0.294501	-0.707375	0.00164274	-0.159357	0.24947	0.0129455	0.912393	0.123575	0.707375					0.194458	0.49882	0.101689			Tax1bp1
Gatad2b	181.949	206.885	182.119	130.248	142.726	138.598	146.435	147.417	129.077	190.318	137.191	140.976		110.024	129.695	115.545	100.593	102.885	97.5034	97.156	68.7188	96.701	118.422	100.327	87.5253	Gatad2b	0.0392685	0.617183	-0.196943	0.250418	-0.472224	0.00422319	-0.239217	0.0405387	0.0392685	0.196943	-0.145221	0.00478518	0.153164	0.0893311	-0.157457	-0.683517	-0.62596			Gatad2b
Arih1	177.241	196.121	197.498	138.695	180.203	182.079	179.121	181.167	174.946	190.286	166.993	178.411		160.165	169.778	175.29	168.918	144.964	148.347	113.429	122.61	117.591	168.411	154.076	117.877	Arih1	0.0954222	0.46863	-0.386366	0.0103528	-0.188389	0.209544	-0.128338	0.174473	0.0954222	0.386366					0.169311	0.2187	-0.0714077			Arih1
Nup210	152.778	176.007	156.117	213.12	187.551	169.871	151.18	166.949	150.219	161.634	190.181	156.116		155.957	150.379	173.904	166.742	143.181	129.275	82.0938	92.5485	129.239	160.08	146.399	101.294	Nup210	-0.284755	0.067416	-0.531361	0.0663279	0.234641	0.120298	-0.128885	0.353187	0.284755	0.531361					-0.797213	-0.60769	-0.51439			Nup210
Msl2	189.209	187.54	192.816	123.8	115.446	125.447	114.04	120.91	108.085	189.855	121.564	114.345		133.193	127.007	148.372	109.14	99.6888	96.7067	71.7866	86.7846	77.9079	136.191	101.845	78.8264	Msl2	-0.0883232	0.209211	-0.369629	0.0160364	-0.64318	3.91098e-05	-0.419248	0.00959208	0.0883232	0.369629					-0.356447	-0.18981	-0.332957			Msl2
Slc38a2	204.675	172.982	191.879	134.778	132.592	140.306	192.537	170.918	174.349	189.845	135.892	179.268		83.4272	76.5537	90.4506	74.0602	63.1739	69.2463	52.7669	70.9796	89.1165	83.4772	68.8268	70.9543	Slc38a2	0.399659	0.00361488	0.0439201	0.855489	-0.482365	0.00472112	-0.278411	0.0453591	0.399659	0.0439201	-0.0838255	0.00151715	0.0951277	0.299742	0.200999	0.259507	-0.0784533			Slc38a2
Itsn2	204.412	163.731	201.315	92.1962	121.232	126.237	141.77	135.845	114.908	189.819	113.222	130.841		149.359	152.687	161.393	120.807	124.401	120.137	141.634	168.07	123.079	154.48	121.782	144.261	Itsn2	0.208662	0.258238	0.24438	0.161835	-0.745474	0.0104274	-0.343117	0.00102722	0.208662	0.24438	-0.368245	0.000169464	0.27465	0.294622	0.020569	0.0760283	0.228735			Itsn2
Rbm25	168.692	178.909	156.441	125.851	164.312	154.069	180.755	179.664	208.912	168.014	148.078	189.777		98.3251	130.25	120.797	105.417	101.133	97.0113	94.6456	154.954	99.1602	116.458	101.187	116.253	Rbm25	0.357952	0.0494677	0.200241	0.483822	-0.182229	0.205672	-0.202775	0.193245	0.357952	0.200241	3.20343e-16	0.353387	0.0822732	0.714307	1.08247	0.674258	0.425134			Rbm25
Lrp1	0.426987	1.38315	0.713424	1.62305	2.55675	0.993292	4.75422	5.39781	6.08845	0.841187	1.72436	5.41349		1.41641	1.67666	1.52627	23.5375	63.0817	3.68819	380.738	167.459	20.5968	1.53978	30.1025	189.598	Lrp1	1.6505	0.00345302	2.65499	0.20685	1.03557	0.174307	4.28909	0.177144	1.6505	2.65499	0	#DIV/0!	0.148253	0.394423	0	-0.084304	0.0523913			Lrp1
H2afz	51.2721	64.0059	67.1965	161.265	128.703	109.059	175.694	184.194	207.941	60.8248	133.009	189.276		40.203	30.8621	37.0887	36.4369	34.9271	38.1543	44.6747	45.2762	57.2252	36.0512	36.5061	49.0587	H2afz	0.508968	0.0354668	0.426372	0.0401602	1.12879	0.010686	0.0180876	0.882964	0.508968	0.426372	0.0634609	0.294653	0.161787	0.300132	2.5e-06	0.706456	-0.56275			H2afz
Zfp106	180.134	195.774	191.447	133.579	185.041	182.181	181.783	191.46	171.236	189.118	166.934	181.493		128.669	125.196	137.539	122.433	127.444	130.657	143.022	142.733	129.472	130.468	126.845	138.409	Zfp106	0.120638	0.456722	0.125876	0.084675	-0.180014	0.269849	-0.0406306	0.455128	0.120638	0.125876	0	#DIV/0!	-0.120691	0.55167	-0.00341433	0.058609	-0.222771			Zfp106
Helz	172.637	191.037	202.828	148.315	169.548	154.859	188.267	189.823	146.608	188.834	157.574	174.899		113.338	124.086	125.174	134.834	125.907	119.692	123.205	103.628	111.094	120.866	126.811	112.642	Helz	0.150496	0.325788	-0.170934	0.120478	-0.26109	0.0443311	0.0692709	0.362905	0.150496	0.170934	0.151189	0.131064	0.156253	0.623502	0.0090125	0.0284447	-0.110737			Helz
Gnai2	158.67	173.85	123.415	225.911	177.631	161.129	176.669	151.408	181.346	151.978	188.224	169.808		139.878	150.642	118.025	135.044	133.13	118.872	142.874	123.853	143.218	136.182	129.015	136.648	Gnai2	-0.148545	0.440878	0.0829245	0.40376	0.308581	0.213341	-0.0779906	0.545643	0.148545	0.0829245					-0.484067	-0.41533	-0.391733			Gnai2
Rpl13a	143.388	126.926	106.02	148.901	130.785	129.729	111.246	99.7407	114.908	125.445	136.472	108.632		171.691	207.581	185.284	146.423	128.612	145.254	62.8083	79.4524	85.2077	188.185	140.096	75.8228	Rpl13a	-0.329159	0.0226301	-0.885716	0.00190299	0.12155	0.426662	-0.425735	0.01576	0.329159	0.885716					0.0130033	0.200903	0.0255933			Rpl13a
Rps20	154.409	136.127	121.687	138.828	126.529	128.302	97.2224	98.1933	104.176	137.408	131.22	99.8639		185.523	183.567	194.439	113.283	98.3057	122.199	56.0451	70.0631	76.07	187.843	111.262	67.3927	Rps20	-0.393951	0.00207007	-0.723302	0.0086958	-0.0664769	0.577412	-0.755559	0.000583419	0.393951	0.723302					-0.138205	-0.104913	-0.61042			Rps20
Prrc2a	130.578	169.931	144.376	205.046	184.918	152.871	172.267	178.229	212.622	148.295	180.945	187.706		126.306	114.796	110.986	141.782	131.286	148.746	135.018	102.243	155.772	117.362	140.605	131.011	Prrc2a	0.0529232	0.748999	-0.101952	0.589708	0.287083	0.162052	0.260674	0.0274832	0.0529232	0.101952					-0.0367763	-0.302039	-0.029621			Prrc2a
Txnip	104.353	124.074	88.2651	71.0119	52.403	48.0426	46.4809	48.4094	28.2758	105.564	57.1525	41.0553		157.312	239.922	165.259	143.749	116.748	84.148	112.011	97.3144	81.4543	187.498	114.881	96.9267	Txnip	-0.477246	0.16633	-0.245179	0.406165	-0.885231	0.0180583	-0.706728	0.0821406	0.477246	0.245179	-0.0137977	0.955736	-0.511494	0.0505033	-2.24669	-1.6781	0.0352633			Txnip
Dnajc3	162.879	149.917	159.25	175.974	155.525	192.504	146.593	140.106	113.041	157.349	174.668	133.247		129.303	123.998	139.071	197.575	165.711	197.996	96.0928	94.85	95.0443	130.791	187.094	95.329	Dnajc3	-0.390512	0.0491681	-0.972775	0.00101504	0.150649	0.202383	0.516504	0.00823551	0.390512	0.972775	0.281391	0.00758022	0.174053	0.278611	0.795865	0.460223	0.23612			Dnajc3
Dusp11	188.393	163.012	209.851	171.711	160.791	150.042	155.634	164.774	146.11	187.085	160.848	155.506		137.774	132.032	148.445	110.477	117.67	102.307	103.624	110.94	115.598	139.417	110.151	110.054	Dusp11	-0.0487264	0.552869	-0.001276	0.987057	-0.217998	0.15332	-0.339922	0.0110532	0.0487264	0.001276					-0.090131	-0.022204	-0.239407			Dusp11
Usp25	189.104	192.599	179.094	139.628	158.893	167.501	146.409	154.279	129.227	186.932	155.34	143.305		156.159	168.843	175.399	152.033	154.769	161.726	121.787	121.409	128.049	166.8	156.176	123.748	Usp25	-0.116347	0.338167	-0.335766	0.000840985	-0.267082	0.0262614	-0.0949493	0.169174	0.116347	0.335766	-0.0149113	0.272228	0.418073	0.220675	0.003934	-0.21574	0.01327			Usp25
Smchd1	170.559	175.611	186.909	115.459	135.715	150.373	151.153	144.681	127.932	177.693	133.849	141.255		164.17	182.924	212.676	92.2295	93.6645	101.768	80.2332	98.8827	87.7963	186.59	95.8872	88.9707	Smchd1	0.0776987	0.578384	-0.108008	0.325468	-0.40878	0.0174115	-0.960462	0.00327238	0.0776987	0.108008	-0.587169	0.000183107	0.0808775	0.770948	-0.264304	-0.27805	-0.838551			Smchd1
Nedd4	95.3571	81.4658	111.062	149.594	148.727	158.555	174.481	191.482	193.348	95.9618	152.292	186.437		8.27465	5.70827	9.40472	71.8841	78.911	75.6663	41.0716	71.7943	87.2009	7.79588	75.4871	66.6889	Nedd4	0.29185	0.00728096	-0.178783	0.555974	0.666309	0.00347326	3.27545	8.02215e-06	0.29185	0.178783					1.88003	1.63072	2.47878			Nedd4
Creb1	180.976	172.907	204.196	127.344	127.938	115.176	178.725	145.197	136.946	186.026	123.486	153.623		129.908	116.461	142.536	130.534	95.0169	100.104	92.5192	80.654	94.9408	129.635	108.552	89.3713	Creb1	0.315047	0.088311	-0.2805	0.183324	-0.591164	0.00366288	-0.256069	0.190828	0.315047	0.2805	-0.229133	0.171311	0.298263	0.0483951	-0.134827	-0.154988	-0.139691			Creb1
Cltc	171.585	168.567	170.451	191.989	178.151	187.406	188.346	191.437	164.886	170.201	185.849	181.557		107.316	115.818	118.135	130.272	138.663	116.248	148.013	155.32	111.094	113.756	128.394	138.142	Cltc	-0.0337119	0.668993	0.105574	0.555457	0.126891	0.0198088	0.174635	0.116117	0.0337119	0.105574	0.0736826	0.0184837	-0.0438408	0.570127	0.359763	0.349413	-0.0184967			Cltc
Med1	179.555	190.863	185.361	126.757	137.521	155.394	147.99	142.663	135.925	185.26	139.891	142.193		154.862	137.934	144.578	130.246	115.672	125.784	105.721	84.6053	122.224	145.791	123.901	104.183	Med1	0.0235446	0.811806	-0.250056	0.167495	-0.405246	0.00718221	-0.234724	0.0287107	0.0235446	0.250056	0.0474038	0.223109	-0.394311	0.22229	0.20663	0.169505	0.133136			Med1
Tpm3	186.499	172.535	161.231	178.426	171.997	169.081	184.841	171.389	197.607	173.422	173.168	184.612		140.771	151.84	137.685	122.249	108.326	116.201	87.0555	103.323	105.192	143.432	115.592	98.5233	Tpm3	0.0923246	0.228516	-0.230506	0.07213	-0.00211304	0.975637	-0.311325	0.00913725	0.0923246	0.230506	-0.18133	0.0323544	0.352512	0.203776	0	0.0293067	-0.198433			Tpm3
4933407C03Rik	152.121	187.292	135.408	152.125	182.316	144.715	181.809	189.06	182.641	158.274	159.719	184.503		117.43	128.731	101.138	121.856	128.028	115.802	152.945	146.461	146.505	115.766	121.896	148.637	4933407C03Rik	0.208114	0.102051	0.286148	0.00294406	0.0131128	0.943416	0.07443	0.522319	0.208114	0.286148					-0.00167833	-0.555055	-0.0805673			4933407C03Rik
Card6	160.301	159.639	142.971	100.164	70.2533	99.5011	35.0146	44.1262	39.5064	154.304	89.9727	39.5491		181.373	190.812	181.053	123.062	93.8489	109.875	51.497	59.7776	98.746	184.413	108.929	70.0069	Card6	-1.18584	0.00781435	-0.637814	0.0819019	-0.778213	0.00481704	-0.759556	0.00112105	1.18584	0.637814					-1.16026	-0.642516	0.0310163			Card6
Msl1	191.602	182.828	178.446	128.703	125.427	120.273	129.064	114.183	110.451	184.292	124.801	117.899		124.288	142.345	156.688	149.674	129.227	126.393	101.822	80.1652	91.5756	141.107	135.098	91.1877	Msl1	-0.0820736	0.327489	-0.567093	0.010374	-0.562364	0.00020276	-0.0627867	0.64016	0.0820736	0.567093	-0.0196759	0.184571	-0.351268	0.0339898	-0.323085	-0.216611	-0.344981			Msl1
Prrc2b	141.967	188.681	163.392	155.909	171.477	152.973	147.753	149.39	154.975	164.68	160.12	150.706		137.083	169.164	133.162	202.582	165.649	184.125	145.709	95.9702	143.891	146.47	184.119	128.523	Prrc2b	-0.0874129	0.200221	-0.518608	0.0461049	-0.0405141	0.771444	0.330037	0.0734209	0.0874129	0.518608					-0.429663	-0.457048	0.285902			Prrc2b
2016-09-11	103.827	112.591	138.686	188.552	148.238	215.34	99.6738	101.467	114.361	118.368	184.043	105.167		51.5853	43.1322	49.7088	140.183	130.733	126.557	54.9819	67.0895	90.7732	48.1421	132.491	70.9482	42624	-0.807358	0.0170255	-0.901055	0.0054447	0.636767	0.0412601	1.46052	6.03906e-05	0.807358	0.901055										2016-09-11
Gdi2	167.876	172.064	169.334	150.633	188.96	211.823	189.401	182.176	170.215	169.758	183.805	180.597		115.01	131.39	121.125	123.115	127.598	121.496	106.518	114.932	89.9707	122.508	124.069	103.807	Gdi2	-0.025403	0.872163	-0.257244	0.0551306	0.114696	0.476314	0.018269	0.775436	0.025403	0.257244	-0.00762139	0.942935	0.065318	0.171823	0.418853	0.816999	0.416462			Gdi2
Gzma	0.637416	7.70742	2.15401	40.0747	90.5225	30.4055	232.577	157.194	160.802	3.49962	53.6675	183.524		0.868899	0.887862	0.796785	3.19205	4.06764	3.3836	7.96436	26.5994	13.4005	0.851182	3.54776	15.9881	Gzma	1.77385	0.013552	2.17202	0.0880489	3.93878	0.0555724	2.05937	0.000542405	1.77385	2.17202	0.12457	0.495025	0.255787	0.706308	0.351809	0.592044	3.28011			Gzma
Sla	189.551	175.115	183.488	73.0637	88.5936	106.714	87.8649	109.316	84.7775	182.718	89.4571	93.9862		89.8532	87.3047	98.7302	128.988	107.373	131.36	65.6436	90.8173	65.7934	91.9627	122.574	74.0847	Sla	0.0712537	0.73369	-0.7264	0.0128272	-1.03035	0.000915946	0.414527	0.0217171	0.0712537	0.7264	-0.0702127	0.310406	0.377712	0.0862405	-0.526194	0.423317	0.631413			Sla
Chdh	90.5698	76.7288	82.0706	71.4382	116.578	76.7411	193.302	171.658	183.039	83.1231	88.2526	182.666		4.81671	3.3711	1.74512	54.9995	53.7993	63.7168	38.8566	27.5363	31.5724	3.31098	57.5052	32.6551	Chdh	1.0495	0.0037228	-0.816384	0.00548155	0.0863899	0.746438	4.11836	7.5644e-05	1.0495	0.816384	0.861808	0.00854364	-0.300034	0.349007	1.41409	1.89458	-0.21369			Chdh
Parp14	169.034	194.658	183.704	132.38	138.409	139.287	88.4448	94.3811	62.0921	182.465	136.692	81.6393		148.206	160.692	221.794	150.723	128.673	155.517	151.409	136.766	130.767	176.897	144.971	139.647	Parp14	-0.743591	0.00561716	-0.0539768	0.632224	-0.416694	0.00408168	-0.287149	0.257393	0.743591	0.0539768	0.204457	0.0140081	-0.112667	0.60842	-0.17497	-0.295935	-0.218898			Parp14
Gpatch8	177.53	187.193	182.588	131.447	178.733	161.027	166.811	170.268	163.915	182.437	157.069	166.998		143.739	147.808	131.156	139.763	134.667	139.327	122.703	106.643	137.626	140.901	137.919	122.324	Gpatch8	0.0884295	0.514934	-0.173115	0.161506	-0.215996	0.145789	-0.0308628	0.601766	0.0884295	0.173115	-0.004986	0.495025	-0.238647	0.55958	0.00513333	0.124289	0.086352			Gpatch8
Pcna	66.423	72.4134	82.4667	91.3169	128.275	141.249	178.962	159.212	206.895	73.7677	120.28	181.69		34.6414	38.3994	47.6298	39.688	39.1687	40.4036	25.7141	39.4104	31.7277	40.2235	39.7534	32.2841	Pcna	0.595079	0.0393867	-0.300257	0.133765	0.705337	0.041242	-0.0169616	0.909292	0.595079	0.300257	-0.0195769	0.41606	-0.0931402	0.314971	0.294361	0.894437	0.0301233			Pcna
Ankhd1	178.766	177.942	187.449	116.765	147.472	148.64	145.17	150.354	126.388	181.386	137.626	140.637		177.397	180.382	168.834	164.54	151.756	158.985	137.263	153.935	127.635	175.538	158.427	139.611	Ankhd1	0.0312305	0.824525	-0.182406	0.0919812	-0.398312	0.0157888	-0.147963	0.0278636	0.0312305	0.182406	0.067592	0.0433629	0.0715012	0.725095	0.132688	0.215082	0.185004			Ankhd1
Sdc3	7.26595	9.64191	7.37614	5.00722	4.27136	4.58698	0.826691	1.40612	0.933824	8.09467	4.62185	1.05555		5.22014	7.46115	7.47158	26.3691	63.7272	6.0078	372.291	151.776	18.7589	6.71762	32.0347	180.942	Sdc3	-2.13048	0.000211905	2.49782	0.227181	-0.8085	0.0124043	2.25361	0.208869	2.13048	2.49782	-0.397612	0.076127	0.0390939	0.811718	-0.497213	-0.783569	-0.756557			Sdc3
Dnmt3a	175.241	182.704	184.244	134.538	125.948	125.116	118.6	110.124	115.929	180.73	128.534	114.884		42.076	50.2606	61.7088	59.2993	57.5491	70.2304	72.7907	52.2214	52.4363	51.3485	62.3596	59.1495	Dnmt3a	-0.161968	0.0252134	-0.0762465	0.704974	-0.491686	0.000219048	0.28029	0.187771	0.161968	0.0762465	0	#DIV/0!	0.0468304	0.683355	-0.0115853	-0.220101	-0.942346			Dnmt3a
Pdcd6ip	145.913	157.803	157.665	162.011	173.589	176.855	182.574	179.216	180.4	153.794	170.818	180.73		151.059	155.638	151.436	158.85	162.699	154.088	131.651	123.69	118.419	152.711	158.546	124.587	Pdcd6ip	0.0813694	0.0979574	-0.347746	0.0017684	0.151466	0.0466318	0.0540964	0.11369	0.0813694	0.347746					0.221523	-0.135507	0.278957			Pdcd6ip
Cdk12	164.562	181.489	195.841	126.384	159.015	153.636	153.447	158.652	139.138	180.631	146.345	150.412		126.795	134.486	142.463	132.868	114.565	116.787	105.13	116.093	112.414	134.582	121.407	111.212	Cdk12	0.0395456	0.744918	-0.126531	0.19761	-0.303667	0.0647067	-0.148634	0.146625	0.0395456	0.126531					0.329356	0.0532583	0.0181713			Cdk12
Nlk	189.288	176.776	174.844	126.837	140.307	139.057	103.601	113.218	111.572	180.303	135.401	109.464		177.512	155.696	167.192	171.199	164.666	150.737	107.168	72.4053	137.161	166.8	162.201	105.578	Nlk	-0.306782	0.00767429	-0.619472	0.0450024	-0.413187	0.00197816	-0.0403412	0.625927	0.306782	0.619472	-0.106188	0.0567013	0.132277	0.403485	-0.751126	-0.388497	-0.319782			Nlk
Lipa	135.786	144.089	118.121	94.328	121.661	118.846	124.452	147.641	141.429	132.665	111.612	137.84		134.605	136.152	123.095	82.5811	108.449	73.3701	290.867	157.337	92.5075	131.284	88.1333	180.237	Lipa	0.304511	0.0775455	1.03214	0.19553	-0.249303	0.143048	-0.574929	0.0186854	0.304511	1.03214	-0.0345439	0.272228	0.19832	0.181848	-0.961633	-0.336214	-1.2598			Lipa
Msi2	172.401	198.824	168.506	136.404	174.845	138.191	147.015	179.328	173.676	179.91	149.813	166.673		103.598	108.69	90.4141	116.403	131.563	112.054	83.7772	77.9452	115.934	100.901	120.006	92.5522	Msi2	0.153858	0.351593	-0.374771	0.106209	-0.264115	0.12835	0.250173	0.0762558	0.153858	0.374771	-0.0542215	0.00494762	0.0966388	0.470418	0.0657385	-0.179322	-0.270155			Msi2
Tmem123	169.297	173.899	157.017	105.067	99.0037	106.332	91.7133	95.5696	82.7854	166.738	103.467	90.0228		180.48	182.486	176.639	136.119	128.335	131.899	125.597	137.662	203.454	179.868	132.118	155.571	Tmem123	-0.200814	0.0380795	0.235748	0.389088	-0.688405	0.000331342	-0.445117	7.22162e-05	0.200814	0.235748					-0.187072	0.00474233	0.133463			Tmem123
Ccng1	174.031	159.217	174.232	155.243	132.99	182.13	112.827	115.214	98.2742	169.16	156.788	108.772		171.172	163.964	204.141	142.831	129.442	124.847	90.4814	88.3936	83.5769	179.759	132.373	87.484	Ccng1	-0.527508	0.0339528	-0.597519	0.00147095	-0.109578	0.457246	-0.441455	0.0246273	0.527508	0.597519	0.433082	0.000952007	-0.339472	0.0615203	0.642904	0.593693	-0.264922			Ccng1
Cnn2	139.311	121.247	130.078	212.028	159.842	143.033	143.984	128.826	168.048	130.212	171.634	146.953		181.719	180.382	176.968	173.533	146.47	151.956	85.4606	69.0243	129.809	179.69	157.319	94.7647	Cnn2	-0.223985	0.356551	-0.731274	0.0349651	0.398477	0.125213	-0.191813	0.055837	0.223985	0.731274	-0.00494344	0.272228	0.13777	0.164826	-0.341263	-0.0549533	-0.201967			Cnn2
Ctsc	55.8226	46.3723	59.3453	75.7017	60.578	82.2973	65.5386	56.7067	55.8916	53.8467	72.859	59.379		34.5838	35.3027	37.8182	70.4158	94.0026	52.189	293.141	167.907	77.6232	35.9016	72.2025	179.557	Ctsc	-0.295155	0.131756	1.31432	0.16694	0.436248	0.0644498	1.008	0.0403618	0.295155	1.31432					0.335164	0.669899	0.304001			Ctsc
Atp11b	143.44	151.975	134.976	113.754	117.528	124.275	118.389	112.187	112.095	143.464	118.519	114.223		165.611	192.682	180.36	126.575	102.947	98.2531	74.0902	91.8153	93.3618	179.551	109.259	86.4224	Atp11b	-0.053256	0.312063	-0.338268	0.100294	-0.275574	0.0125795	-0.716646	0.00392351	0.053256	0.338268	-0.257234	0.00266053	0.280429	0.0658554	-0.196662	-0.167517	-0.204857			Atp11b
Cybb	1.00567	9.24509	7.05201	0.423934	1.60759	0.381601	0.2	0.75579	1.90499	5.76759	0.804375	0.953592		12.9429	9.06795	7.90927	24.2716	47.9286	14.8645	170.754	225.383	140.862	9.97336	29.0216	179	Cybb	0.245503	0.827882	2.62476	0.00488919	-2.84203	0.117682	1.54097	0.128178	0.245503	2.62476					0.007154	-0.145951	-0.0243527			Cybb
Cenpe	19.4183	39.9984	39.4292	70.3457	133.235	127.919	192.089	180.808	164.064	32.9486	110.5	178.987		2.05036	3.63404	2.54755	7.38698	12.1206	11.2796	12.8965	38.3106	16.2738	2.74398	10.2624	22.4936	Cenpe	0.695811	0.0344047	1.13215	0.205579	1.74575	0.0217565	1.90303	0.00798571	0.695811	1.13215	-0.508395	0.0318225	0.304506	0.253722	2.11978	1.89552	-0.306449			Cenpe
Brd2	178.766	199.072	146.933	124.732	168.262	152.336	177.961	171.053	187.397	174.924	148.443	178.804		128.352	151.986	122.147	125.265	121.143	127.26	115.437	104.647	135.53	134.161	124.556	118.538	Brd2	0.268463	0.0888776	-0.0714441	0.549826	-0.236815	0.252016	-0.107177	0.358507	0.268463	0.0714441	0.0343859	0.376572	0.0648184	0.428184	-0.324178	-0.192419	-0.267413			Brd2
Ube2r2	196.811	179.926	159.502	156.735	156.841	154.4	151.048	161.253	174.274	178.746	155.992	162.192		115.067	104.804	118.353	113.152	117.239	132.344	105.101	97.1718	143.994	112.742	120.912	115.422	Ube2r2	0.0562243	0.411517	-0.0670336	0.742693	-0.196438	0.103207	0.100934	0.315245	0.0562243	0.0670336	0.0344389	0.272228	0.172701	0.0511625	0.132903	-0.113111	-0.299682			Ube2r2
Plagl2	155.645	180.62	199.55	140.827	133.939	126.492	128.3	133.535	137.195	178.605	133.753	133.01		75.301	72.4053	87.4232	104.788	98.3364	106.29	96.8016	85.2977	105.425	78.3765	103.138	95.8413	Plagl2	-0.00802983	0.886408	-0.105858	0.312539	-0.417208	0.0284512	0.396084	0.00893424	0.00802983	0.105858	0.137857	0.0086208	-0.753659	0.0333237	0.182555	0.0554947	-0.0749277			Plagl2
Gm5611	145.676	142.65	128.241	120.575	184.03	185.979	173.084	193.792	168.92	138.856	163.528	178.599		141.117	141.907	132.031	85.2554	86.38	91.388	48.3369	79.5949	72.9379	138.352	87.6745	66.9566	Gm5611	0.127183	0.545065	-0.388931	0.0993322	0.235951	0.327689	-0.658112	0.000162294	0.127183	0.388931										Gm5611
Akap11	141.02	132.407	155	124.279	165.445	148.538	184.761	195.765	154.029	142.809	146.088	178.185		83.4848	88.1811	89.2469	95.3757	88.3164	85.835	56.4881	73.0978	67.2171	86.971	89.8424	65.601	Akap11	0.286545	0.136841	-0.453678	0.0126651	0.0327432	0.821885	0.0468619	0.441149	0.286545	0.453678					0.0604253	0.334527	-0.574624			Akap11
Ppig	194.838	179.728	158.71	90.0645	173.099	183.099	153.526	168.384	167.276	177.758	148.754	163.062		116.249	129.403	111.642	104.552	101.871	122.527	80.2332	108.842	70.7117	119.098	109.65	86.5957	Ppig	0.132491	0.656958	-0.340539	0.154818	-0.256986	0.40645	-0.119242	0.323047	0.132491	0.340539	0	#DIV/0!	-0.222711	0.261904	1.30094	0.625931	0.265377			Ppig
Arid2	165.798	181.017	185.757	104.907	150.993	113.341	170.712	177.713	133.485	177.524	123.08	160.637		103.051	101.328	106.682	77.4948	86.4414	80.4929	88.7979	76.2954	78.4515	103.687	81.4764	81.1816	Arid2	0.384203	0.129647	-0.00522821	0.952698	-0.528417	0.0240817	-0.347778	0.00192789	0.384203	0.00522821	-0.204977	0.00160442	0.238293	0.105979	-0.213477	-0.435875	-0.491714			Arid2
Zcchc6	186.263	178.959	165.445	113.7	145.604	144.715	148.992	149.3	137.021	176.889	134.673	145.104		119.447	138.138	131.739	146.79	138.325	135.156	139.241	144.77	125.719	129.775	140.09	136.577	Zcchc6	0.107627	0.405984	-0.0366426	0.624685	-0.393377	0.0253692	0.110343	0.187237	0.107627	0.0366426	0.0133576	0.272228	-0.106382	0.133836						Zcchc6
Man1a	177.451	170.13	182.876	65.5226	70.2533	76.996	70.4678	77.1809	52.9284	176.819	70.924	66.859		151.577	143.368	151.217	105.234	99.6274	89.7713	90.3928	168.009	156.963	148.721	98.2108	138.455	Man1a	-0.0851507	0.636454	0.495463	0.178016	-1.31793	2.87353e-05	-0.59865	0.000654304	0.0851507	0.495463	0.0498608	0.235748	-0.0292406	0.890333	-0.867161	-0.415404	-0.217857			Man1a
Senp6	170.559	179.38	177.69	119.003	156.902	153.432	180.913	185.405	163.317	175.876	143.113	176.545		127.775	143.484	127.727	142.778	121.204	132.368	84.486	97.3755	92.0675	132.996	132.117	91.3097	Senp6	0.302887	0.0732062	-0.532975	0.00493956	-0.297413	0.0573754	-0.00956468	0.919253	0.302887	0.532975					0.645046	0.422251	0.122824			Senp6
Sdcbp	156.855	149.222	161.447	151.912	168.078	170.763	175.641	175.538	176.639	155.841	163.584	175.94		125.556	121.69	128.165	135.804	140.077	120.676	184.31	172.042	110.679	125.137	132.186	155.677	Sdcbp	0.105044	0.10426	0.23599	0.374497	0.0699566	0.323529	0.0790543	0.317633	0.105044	0.23599	-0.0446626	0.053455	0.0477985	0.757509	-0.162684	0.450773	0.124501			Sdcbp
Stk24	172.032	195.873	159.502	143.865	148.636	167.807	86.1515	111.962	110.899	175.803	153.436	103.004		153.595	166.33	155.594	171.776	170.106	167.701	91.1902	134.586	119.015	158.506	169.861	114.93	Stk24	-0.574928	0.010679	-0.563594	0.0125556	-0.196322	0.158841	0.0998151	0.051321	0.574928	0.563594	-0.0546585	0.0449388	-0.343991	0.13492	0.00796117	-0.0852367	0.17695			Stk24
Srrm1	125.133	156.935	130.33	130.754	166.394	145.403	175.694	182.781	168.422	137.466	147.517	175.632		95.2418	117.191	97.3442	103.267	103.992	103.947	88.5912	98.1291	113.009	103.259	103.735	99.9098	Srrm1	0.251674	0.0651283	-0.0542095	0.619021	0.101808	0.520394	0.00663869	0.948996	0.251674	0.0542095					0.69864	0.249183	0.0876357			Srrm1
Bbip1	171.427	150.586	130.834	97.7655	94.6253	114.819	52.3854	65.3853	62.3661	150.949	102.403	60.0456		169.328	177.724	179.594	180.087	140.784	147.832	48.3959	75.7455	66.8029	175.549	156.234	63.6481	Bbip1	-0.770132	0.00461509	-1.29552	0.00311314	-0.559804	0.0217336	-0.168161	0.197308	0.770132	1.29552										Bbip1
Oas3	44.9066	68.3708	56.7883	186.1	145.39	193.396	30.9289	39.3272	27.0058	56.6886	174.962	32.4206		24.6134	26.8012	57.9885	99.4395	87.1176	120.981	27.3975	55.2357	69.9869	36.4677	102.513	50.8734	Oas3	-2.43206	0.000752068	-1.01082	0.0316378	1.62591	0.00195981	1.49111	0.0107102	2.43206	1.01082					-0.0755433	0.0655147	-0.01587			Oas3
Ppp1r16b	152.173	193.864	178.59	165.236	133.204	146.423	134.415	137.729	118.743	174.876	148.288	130.296		74.84	68.1399	83.3016	115.118	87.5172	113.483	63.3695	61.5292	95.0185	75.4272	105.373	73.3057	Ppp1r16b	-0.186606	0.17677	-0.523504	0.0849274	-0.237933	0.157636	0.482345	0.0396652	0.186606	0.523504	0	#DIV/0!	-0.219902	0.629326	0.0273513	0.20756	0.325647			Ppp1r16b
Rtn3	111.56	111.202	117.293	152.392	148.391	161.511	171.529	179.53	172.605	113.352	154.098	174.555		60.7201	57.126	67.5082	73.1163	86.4722	79.5323	112.248	84.8293	81.7132	61.7848	79.7069	92.93	Rtn3	0.179832	0.011453	0.22144	0.274	0.44304	0.00072686	0.367454	0.0218131	0.179832	0.22144	-0.022111	0.710473	-0.200071	0.090101	0.122805	0.30765	-0.248973			Rtn3
Tnpo1	171.533	167.377	181.975	157.988	163.638	174.867	155.16	157.149	158.262	173.628	165.498	156.857		159.848	141.352	175.91	143.644	128.028	127.682	99.5482	110.492	99.8332	159.036	133.118	103.291	Tnpo1	-0.0773591	0.161784	-0.365986	0.00947234	-0.0691911	0.284989	-0.256654	0.0832734	0.0773591	0.365986	-0.110489	0.603153	-0.10866	0.668254	0.0337733	0.159581	-0.291305			Tnpo1
Akna	104.064	135.433	103.715	143.518	129.775	141.631	125.769	112.276	122.404	114.404	138.308	120.15		137.227	158.676	159.679	191.912	154.553	174.285	121.639	115.176	128.126	151.861	173.583	121.647	Akna	-0.203051	0.0372273	-0.512922	0.0104328	0.273749	0.103173	0.19288	0.171076	0.203051	0.512922					-0.293332	-0.510137	0.274323			Akna
Evi2b	89.6492	97.1153	83.0069	105.786	128.55	136.865	125.611	135.666	150.144	89.9238	123.734	137.14		111.35	92.5926	98.329	123.246	123.94	121.004	140.925	215.485	163.719	100.757	122.73	173.376	Evi2b	0.148414	0.315899	0.498421	0.0834751	0.460466	0.0290226	0.284604	0.017393	0.148414	0.498421										Evi2b
Rest	165.115	179.504	174.808	136.67	126.284	119.101	155.239	130.822	124.396	173.142	127.352	136.819		80.6608	95.4556	86.4019	106.781	91.5437	92.8876	82.714	65.9082	91.938	87.5061	97.0706	80.1867	Rest	0.10345	0.425849	-0.275671	0.135299	-0.443141	0.00230532	0.149651	0.215209	0.10345	0.275671					-0.216293	-0.271603	-0.900686			Rest
Agxt2l2	117.926	134.987	132.239	110.796	156.474	149.736	177.618	171.434	168.895	128.384	139.002	172.649		76.5689	89.2037	78.1587	69.2622	76.6672	81.969	58.7622	60.0017	82.7745	81.3104	75.9662	67.1795	Agxt2l2	0.312737	0.0806706	-0.177337	0.366263	0.114643	0.522974	-0.0980839	0.379853	0.312737	0.177337					0.0231068	-0.283875	0.13488			Agxt2l2
Eif4ebp2	143.072	168.071	149.058	197.558	157.086	162.862	129.75	145.309	157.988	153.4	172.502	144.349		152.701	132.529	163.873	135.673	131.347	132.953	123.441	93.7094	138.558	149.701	133.325	118.57	Eif4ebp2	-0.257055	0.134672	-0.169211	0.327349	0.169314	0.264031	-0.167141	0.151645	0.257055	0.169211	-0.0499498	0.220951	0.057446	0.857637	0.03241	-0.335665	-0.279412			Eif4ebp2
Sema4d	141.415	166.955	133.067	169.099	121.692	109.747	119.285	111.469	97.3777	147.146	133.513	109.377		166.302	167.002	162.378	193.458	154.4	169.224	98.8985	99.0456	128.023	165.228	172.361	108.656	Sema4d	-0.287664	0.277653	-0.665667	0.0130275	-0.140269	0.547866	0.0609765	0.567846	0.287664	0.665667	-0.127046	0.205346	0.294924	0.230988	-0.627443	-0.342439	-0.09964			Sema4d
Rab7	161.064	168.369	137.713	154.737	167.864	166.94	159.457	172.6	184.832	155.715	163.18	172.296		135.21	126.949	128.603	152.741	153.939	149.519	160.506	136.216	144.538	130.254	152.066	147.086	Rab7	0.0784257	0.341898	-0.048036	0.529799	0.0675558	0.503508	0.223375	0.0015617	0.0784257	0.048036					-0.0422198	0.0281797	-0.0967893			Rab7
Phc3	141.967	158.101	173.332	107.518	110.332	111.684	93.4003	98.3503	79.7972	157.8	109.845	90.5159		173.91	183.45	158.11	149.123	124.186	128.361	135.372	114.647	110.653	171.823	133.89	120.224	Phc3	-0.279224	0.0272131	-0.155321	0.277088	-0.52263	0.00630664	-0.359878	0.0237597	0.279224	0.155321	0.0204154	0.287189	-0.461543	0.158715	0.121735	0.0600747	0.339183			Phc3
Casp8ap2	129.736	131.341	142.791	102.455	164.771	148.029	175.615	185.921	153.855	134.623	138.418	171.797		84.4646	93.0016	81.1861	81.0867	74.9767	73.7215	61.3907	71.6721	60.2538	86.2174	76.595	64.4389	Casp8ap2	0.311666	0.185181	-0.249319	0.0470205	0.0401144	0.851923	-0.170729	0.0833823	0.311666	0.249319	-0.0691302	0.327872	0.0164316	0.728451	0.760158	0.590981	-0.0950173			Casp8ap2
Zeb2	1.82108	6.39297	4.31489	0.530522	3.47529	1.70693	4.64878	6.9003	9.8486	4.17631	1.90425	7.13256		7.15082	5.82513	6.52325	25.2417	59.1167	8.56171	230.471	208.805	74.051	6.49973	30.9734	171.109	Zeb2	1.9052	0.0391997	2.46581	0.0518952	-1.13301	0.222484	2.25258	0.175316	1.9052	2.46581	3.20343e-16	0.353387	0.280892	0.0132797	0.079474	0.00212467	0.0721217			Zeb2
Rps15a	125.922	108.028	112.035	115.726	97.3809	99.0678	82.8303	81.509	81.8142	115.328	104.058	82.0512		169.155	176.439	167.557	116.822	96.0619	125.221	49.7545	56.8855	58.7783	171.05	112.702	55.1394	Rps15a	-0.342794	0.0199371	-1.03136	0.00318487	-0.148356	0.230676	-0.601909	0.00302377	0.342794	1.03136					-0.721415	-0.0459567	-0.947459			Rps15a
Ube2d3	177.451	167.104	168.398	154.497	157.025	159.931	140.346	154.727	163.89	170.984	157.151	152.988		130.196	130.425	146.84	129.984	120.098	110.015	86.2285	103.119	98.1506	135.82	120.032	95.8327	Ube2d3	-0.0387351	0.585538	-0.324832	0.0339201	-0.121712	0.018651	-0.178277	0.118824	0.0387351	0.324832	-0.0559794	0.00242419	0.0273223	0.811958	0.0594133	-0.07153	-0.1809			Ube2d3
Tcf12	101.381	127.348	116.789	85.3746	127.785	96.4936	176.933	177.153	158.735	115.172	103.218	170.94		61.1523	72.639	71.6663	75.24	79.9253	76.2052	67.1498	58.7389	72.239	68.4859	77.1235	66.0425	Tcf12	0.727802	0.00860041	-0.223774	0.0572047	-0.158105	0.463571	0.171364	0.0937526	0.727802	0.223774					0.0496215	-0.0250233	0.0653107			Tcf12
Atf2	169.691	162.615	179.958	94.7543	106.444	113.85	119.048	117.3	106.367	170.755	105.016	114.238		107.085	103.899	106.755	100.383	89.3614	98.6514	61.0954	67.5172	75.4747	105.913	96.1321	68.0291	Atf2	0.121434	0.248251	-0.498866	0.00643615	-0.701315	0.000933882	-0.139787	0.0518579	0.121434	0.498866	-0.0150931	0.272228	-0.00199265	0.996016	-0.0350673	0.140017	-0.00348767			Atf2
Mcm6	40.6717	54.5814	62.2985	95.3939	143.584	171.706	168.234	158.114	185.704	52.5172	136.895	170.684		21.6453	25.1068	23.0096	32.373	30.6854	37.1702	19.6597	33.178	34.2904	23.2539	33.4096	29.0427	Mcm6	0.318261	0.227	-0.202085	0.439119	1.3822	0.0219111	0.522787	0.00971927	0.318261	0.202085	0.302582	0.00854973	0.0309109	0.869003	1.20639	1.44059	0.701849			Mcm6
Tug1	158.276	170.998	182.371	151.752	163.026	167.654	162.33	166.613	146.359	170.548	160.811	158.434		126.104	120.259	140.895	137.089	131.501	123.956	83.541	118.639	108.841	129.086	130.849	103.674	Tug1	-0.0214828	0.774767	-0.33585	0.0710355	-0.0848162	0.311366	0.019571	0.819198	0.0214828	0.33585	0.0564891	0.002579	-0.351957	0.195331	0.361503	0.299286	0.0483287			Tug1
Rev3l	173.321	152.496	185.469	84.1755	101.3	97.3092	125.163	125.171	95.6595	170.429	94.2616	115.331		100.198	111.027	114.597	84.7835	82.9682	80.282	83.3047	99.1067	89.5824	108.607	82.6779	90.6646	Rev3l	0.291041	0.130855	0.133038	0.169797	-0.854426	0.00222884	-0.393546	0.00458193	0.291041	0.133038	-0.0052997	0.272228	-0.0122069	0.958336	0.759995	0.0909857	-0.253107			Rev3l
Gm8730	122.713	119.486	101.807	125.985	123.988	124.045	107.898	101.557	107.338	114.668	124.673	105.598		157.254	181.639	170.949	103.477	94.6173	116.271	42.312	54.3803	59.2184	169.947	104.789	51.9702	Gm8730	-0.239565	0.00086069	-1.01172	0.00278882	0.120676	0.200339	-0.697608	0.00231973	0.239565	1.01172										Gm8730
Rsf1	179.292	169.386	160.691	106.666	130.755	122.567	139.555	136.451	119.017	169.789	119.996	131.674		114.52	123.326	120.761	116.219	107.527	109.687	79.8197	85.7662	86.9162	119.536	111.144	84.1674	Rsf1	0.133992	0.287719	-0.401102	0.00138929	-0.500764	0.0049719	-0.105006	0.0857347	0.133992	0.401102					0.495167	0.336218	0.115899			Rsf1
Fam101b	35.7266	38.1135	21.0257	12.122	8.2211	14.2721	3.54169	4.5905	5.76473	31.6219	11.5384	4.63231		172.325	168.521	168.214	38.9801	33.3595	30.844	14.0188	25.0108	18.6295	169.687	34.3945	19.2197	Fam101b	-1.31664	0.0214651	-0.839595	0.0190896	-1.45448	0.0234151	-2.30262	1.01324e-06	1.31664	0.839595	-3.35811	0.000291328	1.40502	0.000218134	-2.22305	-2.34951	-0.57356			Fam101b
Tpm3-rs7	169.902	154.083	132.779	169.739	161.893	149.481	172.9	157.508	178.158	152.255	160.371	169.522		115.471	129.491	118.062	100.672	92.9268	92.0909	78.0772	80.2059	82.8262	121.008	95.2298	80.3698	Tpm3-rs7	0.0800582	0.344963	-0.24476	0.0082777	0.0749276	0.544335	-0.345613	0.00720911	0.0800582	0.24476										Tpm3-rs7
Smurf2	107.746	121.842	104.364	222.767	129.836	155.904	54.0724	50.5173	43.0922	111.317	169.502	49.2273		93.2823	108.807	116.056	167.974	114.596	150.503	57.5809	64.4214	55.8015	106.048	144.358	59.2679	Smurf2	-1.78377	0.0124807	-1.28433	0.00592003	0.606628	0.107937	0.444928	0.0884348	1.78377	1.28433	0.598371	0.000708022	-0.105484	0.59016	-0.31556	-0.23447	-0.760821			Smurf2
Aff4	168.613	163.979	174.916	140.374	145.206	131.258	141.427	137.437	118.42	169.169	138.946	132.428		103.022	105.155	100.663	120.493	120.375	110.882	112.336	87.3752	106.356	102.947	117.25	102.023	Aff4	-0.0693181	0.470765	-0.200696	0.135816	-0.283943	0.00428184	0.187687	0.0141436	0.0693181	0.200696	0.343315	0.0858633	0.00229786	0.986174	0.37822	0.256338	-0.073806			Aff4
Akap9	183.343	145.378	178.41	83.3761	128.244	121.573	138.475	139.501	108.31	169.044	111.064	128.762		121.897	110.56	108.214	105.889	99.0434	113.108	128.639	130.004	92.5334	113.557	106.014	117.059	Akap9	0.213307	0.364684	0.142983	0.440907	-0.606	0.034302	-0.0991634	0.267434	0.213307	0.142983					0.660394	0.410229	0.215662			Akap9
Atp2a2	88.7812	106.937	110.27	161.239	157.944	187.457	150.284	151.857	120.063	101.996	168.88	140.735		68.2411	68.3444	88.7363	94.2221	92.558	108.211	66.1752	77.2323	60.1244	75.1073	98.3304	67.844	Atp2a2	-0.263021	0.113553	-0.535416	0.0124143	0.727486	0.00432195	0.388685	0.0511324	0.263021	0.535416					0.263693	0.423023	-0.389808			Atp2a2
Shoc2	150.043	169.138	164.868	133.233	132.561	143.186	128.326	137.819	121.134	161.349	136.327	129.093		158.897	174.949	172.664	153.869	150.65	136.327	105.13	106.032	97.4776	168.836	146.949	102.88	Shoc2	-0.0786569	0.289419	-0.514354	0.00187104	-0.243122	0.0204999	-0.200312	0.0410215	0.0786569	0.514354	0.027769	0.222959	-0.231232	0.438471	-0.00434067	0.039881	0.0335293			Shoc2
Gm5148	97.4614	96.3216	74.9397	129.582	95.3602	95.0918	76.5831	77.9658	84.3293	89.5742	106.678	79.6261		179.241	166.944	160.299	120.807	100.427	112.1	53.0032	56.8651	71.0741	168.828	111.111	60.3141	Gm5148	-0.42195	0.0818054	-0.88144	0.0032476	0.252107	0.27677	-0.603545	0.00205297	0.42195	0.88144					-0.0135573	-0.145218	-0.0482297			Gm5148
Srpk1	145.334	155.695	132.311	135.098	152.493	135.183	134.89	131.226	129.575	144.447	140.925	131.897		158.176	190.52	154.828	132.947	121.542	122.41	77.3684	71.4684	117.073	167.841	125.633	88.6367	Srpk1	-0.0955143	0.20648	-0.503239	0.0665622	-0.035613	0.712526	-0.417883	0.0242248	0.0955143	0.503239	-0.075761	0.13994	-0.0638309	0.55147	-0.341343	-0.0224233	-0.30411			Srpk1
Zmym2	176.741	149.074	177.329	99.7107	115.476	118.005	126.455	129.432	103.205	167.715	111.064	119.697		112.964	119.645	122.913	93.488	95.0169	94.1997	92.5783	94.0149	104.182	118.507	94.2348	96.9251	Zmym2	0.107998	0.439786	0.0406092	0.505134	-0.594618	0.00661146	-0.330643	0.00120652	0.107998	0.0406092	-0.280257	0.203478	0.041242	0.645134	0.0849725	-0.0619633	-0.196216			Zmym2
Cct2	150.805	140.641	132.635	146.343	171.415	185.163	157.427	160.289	158.212	141.361	167.641	158.643		101.38	114.27	113.758	94.091	103.562	97.7377	45.5607	59.2684	65.7934	109.802	98.4634	56.8742	Cct2	-0.0795908	0.473962	-0.791814	0.00318606	0.245992	0.103796	-0.157249	0.0875018	0.0795908	0.791814	0.0869525	0.225978	-0.060842	0.305462	0.011615	0.224633	-0.356403			Cct2
Trim33	159.301	171.345	171.135	112.768	116.211	126.9	115.279	117.726	94.2401	167.26	118.626	109.081		115.5	130.572	125.065	102.848	98.7668	94.3871	82.1529	68.8003	70.9447	123.712	98.6673	73.9659	Trim33	-0.121017	0.328441	-0.41571	0.00679796	-0.495673	0.00112562	-0.326341	0.00763155	0.121017	0.41571	0	#DIV/0!	0.0377705	0.91252	0.0395648	-0.138572	-0.290682			Trim33
Hp1bp3	177.109	168.518	155.865	136.51	157.729	153.203	135.259	148.493	144.267	167.164	149.147	142.673		128.784	137.466	121.527	118.291	118.961	110.437	72.3772	68.5559	92.1451	129.259	115.896	77.6928	Hp1bp3	-0.0640244	0.438986	-0.576979	0.00807565	-0.164524	0.113746	-0.157433	0.0672224	0.0640244	0.576979	-0.12823	0.574974	-0.355001	0.250448	-0.07019	-0.0317367	-0.221323			Hp1bp3
C1qb	0.584809	0.564715	0.317262	0.530522	0.597195	0.254165	0.299506	0.262435	0.385989	0.488929	0.460627	0.315977		1.96391	2.02723	1.74512	25.1892	56.4426	2.89156	358.676	132.835	8.89639	1.91209	28.1745	166.803	C1qb	-0.543781	0.263226	2.56568	0.251719	-0.0860247	0.845038	3.88117	0.166104	0.543781	2.56568					0.189905	0.171142	0.396751			C1qb
Atl3	139.547	181.191	158.17	162.118	168.997	164.06	151.918	166.904	158.287	159.636	165.058	159.036		163.017	187.657	148.664	144.404	144.441	121.238	121.61	128.13	128.178	166.446	136.694	125.973	Atl3	-0.0536184	0.27802	-0.117844	0.252729	0.0481895	0.680107	-0.284099	0.0966731	0.0536184	0.117844	0.206027	0.00730476	-0.206641	0.38161	-0.28884	0.117698	-0.170541			Atl3
Cenpf	21.5489	41.2385	49.9095	74.1562	134.613	130.799	172.557	186.19	140.333	37.5656	113.189	166.36		1.47404	1.70587	1.16153	8.80277	16.1471	11.7248	14.9048	40.1436	18.8365	1.44715	12.2249	24.6283	Cenpf	0.55557	0.089307	1.0105	0.201603	1.59125	0.0236911	3.07854	0.00730851	0.55557	1.0105	-0.548504	0.0291607	0.3511	0.13162	1.19728	1.16191	-0.292562			Cenpf
Aff3	106.536	137.566	100.474	121.268	162.934	126.976	159.562	173.408	164.164	114.859	137.06	165.711		129.13	149.853	119.484	71.753	86.9639	72.1283	96.0042	84.4016	108.298	132.822	76.9484	96.2345	Aff3	0.273868	0.103994	0.322663	0.0864795	0.254943	0.270567	-0.787534	0.0055301	0.273868	0.322663	-0.677843	1.74816e-05	0.384174	0.399672	-0.823741	-0.762551	-2.70233			Aff3
Tmpo	71.447	81.9618	108.865	94.8609	131.183	153.432	166.125	170.358	160.379	87.4248	126.492	165.621		55.562	54.7888	60.5417	42.7555	46.4533	52.7982	31.5027	53.9933	40.27	56.9642	47.3357	41.922	Tmpo	0.388836	0.0866752	-0.17522	0.492342	0.532933	0.127781	-0.267127	0.0489519	0.388836	0.17522	-0.114179	0.0208411	0.194358	0.00821587	0.123116	0.351103	-0.186178			Tmpo
Prex1	99.5394	144.684	101.158	135.871	135.225	136.916	102.046	108.957	103.354	115.127	136.004	104.786		95.3571	113.832	98.1102	183.679	163.067	149.8	154.126	128.436	134.313	102.433	165.515	138.958	Prex1	-0.376204	0.000137209	-0.252314	0.101819	0.24042	0.231028	0.692286	0.00523424	0.376204	0.252314	-0.0711654	0.213673	0.550131	0.0469633	-1.06497	-0.514648	0.30234			Prex1
Smc2	57.6113	69.7101	77.3166	99.2843	132.531	134.622	166.468	164.527	164.811	68.2127	122.146	165.269		21.0402	24.8146	26.2923	29.5677	28.7798	30.5628	26.8954	45.3984	30.3039	24.0491	29.6368	34.1993	Smc2	0.436211	0.0197397	0.206577	0.468933	0.840492	0.0135625	0.301408	0.027443	0.436211	0.206577	-0.124367	0.792813	0.0975606	0.627143	1.34855	1.33808	-0.574589			Smc2
Cep350	151.489	164.748	179.418	126.118	127.815	127.129	144.854	132.952	87.9151	165.218	127.021	121.907		122.992	123.823	148.846	129.433	120.375	117.091	113.636	129.047	87.5633	131.887	122.3	110.082	Cep350	-0.0592831	0.782817	-0.151843	0.389037	-0.37931	0.00912489	-0.108881	0.358577	0.0592831	0.151843	0.00112956	0.272228	-0.0606647	0.87165	0.168419	0.080293	0.0823293			Cep350
Sema6d	0.269164	0.217501	0.389292	0.503875	0.2	0.203191	0.2	0.329711	0.2	0.291985	0.302355	0.243237		1.07061	0.858647	1.12505	29.7512	60.9301	3.21959	357.259	130.024	8.27513	1.0181	31.3003	165.186	Sema6d	-0.313881	0.618385	2.39984	0.265909	0.0503477	0.931225	4.94222	0.143589	0.313881	2.39984	0	#DIV/0!	0.0185323	0.843135	0	-0.0133293	0.169792			Sema6d
Rab10	157.776	172.858	164.904	146.529	149.799	160.313	160.458	156.768	151.613	165.179	152.214	156.28		139.648	140.037	135.825	141.625	120.528	124.073	109.855	94.5241	96.8046	138.503	128.742	100.395	Rab10	0.0380309	0.452094	-0.358801	0.0247458	-0.117932	0.097657	-0.105434	0.216582	0.0380309	0.358801	-0.188752	0.196753	0.263883	0.0890891	0.273215	0.291717	0.185063			Rab10
Ubxn7	151.489	171.122	172.647	98.8047	117.528	105.491	112.379	118.398	102.981	165.086	107.274	111.253		105.27	109.566	115.18	83.9969	81.3699	75.5725	68.8332	59.3092	80.626	110.005	80.3131	69.5894	Ubxn7	0.0525354	0.604194	-0.206767	0.182056	-0.621914	0.00271047	-0.453867	0.00144519	0.0525354	0.206767	-0.00490983	0.987807	-0.362973	0.074106	0.17564	0.10786	-0.137058			Ubxn7
Zcchc11	163.431	171.444	160.114	89.6648	114.466	115.023	99.9902	116.246	100.391	164.997	106.384	105.542		123.136	133.931	120.542	112.155	104.176	114.326	82.8321	116.378	105.062	125.87	110.219	101.424	Zcchc11	-0.0114675	0.936468	-0.119977	0.442306	-0.633148	0.00288419	-0.191553	0.0380298	0.0114675	0.119977	0.0396588	0.265775	-0.17851	0.664295	0.0889717	-0.0277297	0.122728			Zcchc11
Glud1	133.813	147.213	116.537	134.458	149.983	168.393	127.193	129.006	138.117	132.521	150.945	131.438		161.116	189.527	142.937	159.637	163.098	156.852	120.99	123.608	134.701	164.526	159.862	126.433	Glud1	-0.199633	0.133231	-0.338457	0.00186488	0.187798	0.236168	-0.0414878	0.750255	0.199633	0.338457	0	#DIV/0!	0.0716996	0.698787	-0.286885	0.0653537	0.132448			Glud1
2016-09-07	173.69	160.209	159.358	140.907	150.626	187.636	132.175	128.849	144.218	164.419	159.723	135.08		114.433	109.946	117.624	99.3609	91.3593	99.12	45.6788	67.3135	60.2538	114.001	96.6134	57.7487	42620	-0.241753	0.175346	-0.742434	0.00486423	-0.0418062	0.769473	-0.238753	0.00724241	0.241753	0.742434										2016-09-07
Taok1	150.569	161.251	181.399	94.7277	123.008	102.356	127.615	122.884	100.715	164.406	106.697	117.071		121.839	126.598	137.028	126.366	127.229	97.0113	142.845	141.471	111.068	128.489	116.869	131.794	Taok1	0.13386	0.430295	0.1734	0.357306	-0.623742	0.0095569	-0.136753	0.346379	0.13386	0.1734	-0.00508199	0.495025	-0.211552	0.156411	0.255269	0.410353	0.0518927			Taok1
Hnrnpk	166.325	156.886	139.478	141.786	145.758	148.334	155.951	160.132	176.39	154.229	145.293	164.158		114.693	113.802	107.63	93.1733	99.1356	92.1847	72.141	76.8046	91.2909	112.042	94.8312	80.0788	Hnrnpk	0.176119	0.0443866	-0.243941	0.074792	-0.0861153	0.331299	-0.240602	0.00518508	0.176119	0.243941	-0.0935811	0.0936734	0.145389	0.431673	0.118572	0.11265	-0.129233			Hnrnpk
Ep400	157.776	163.855	168.506	131.207	169.731	165.487	170.053	172.309	148.526	163.379	155.475	163.629		150.194	151.402	156.433	134.52	136.327	135.953	106.252	114.28	126.211	152.676	135.6	115.581	Ep400	0.0737428	0.600503	-0.230447	0.0263634	-0.0715347	0.564077	-0.171121	0.00100933	0.0737428	0.230447					-0.0204215	-0.169194	0.0506847			Ep400
Zfp36	190.603	163.83	136.129	99.311	73.8969	98.3287	56.471	58.8371	90.7539	163.521	90.5122	68.6873		196.271	128.936	161.831	90.6826	80.7244	114.279	101.438	72.6701	112.388	162.346	95.2288	95.4988	Zfp36	-0.398068	0.189713	0.00408325	0.986914	-0.853288	0.0147998	-0.7696	0.0371701	0.398068	0.00408325					0.302454	0.638792	1.23538			Zfp36
Rmnd5a	138.18	166.806	185.541	88.4123	99.3711	100.521	114.909	124.812	104.4	163.509	96.1014	114.707		68.2699	76.2908	80.2378	70.2323	66.432	65.3569	63.3399	49.6348	42.6774	74.9328	67.3404	51.884	Rmnd5a	0.255327	0.057504	-0.376182	0.0686488	-0.76674	0.00921697	-0.154126	0.117704	0.255327	0.376182					0.0161288	-0.0321727	-0.428089			Rmnd5a
Ezr	147.754	159.788	140.126	112.688	144.257	120.757	162.04	155.826	172.257	149.223	125.901	163.374		134.115	160.429	130.864	105.837	95.8468	101.205	70.8415	76.8454	103.276	141.803	100.963	83.6543	Ezr	0.375893	0.0242016	-0.271315	0.170499	-0.245179	0.102741	-0.490058	0.0140388	0.375893	0.271315	-0.128515	0.047634	0.158188	0.115788	-0.046975	-0.15987	-0.278683			Ezr
Arpc1b	127.395	112.442	103.319	188.658	155.28	144.868	116.069	112.097	128.953	114.386	162.935	119.04		132.818	127.475	128.092	160.423	148.714	163.811	125.42	115.339	146.117	129.462	157.649	128.959	Arpc1b	-0.452857	0.0361751	-0.289811	0.0474829	0.510396	0.0314927	0.284195	0.0044449	0.452857	0.289811					-0.473213	0.16314	-0.14193			Arpc1b
Hnrnpa3	125.764	132.506	128.71	87.8528	147.288	154.069	134.784	177.579	175.942	128.993	129.737	162.768		100.169	105.593	94.171	86.2255	84.1669	92.3252	40.6286	65.7656	55.3355	99.9778	87.5726	53.9099	Hnrnpa3	0.327233	0.261184	-0.699929	0.0119081	0.00829018	0.973613	-0.191129	0.0391916	0.327233	0.699929					0.301072	0.68785	0.131783			Hnrnpa3
Dido1	159.012	143.965	183.74	132.46	123.896	121.191	133.361	125.462	122.678	162.239	125.849	127.167		123.914	114.124	129.587	126.628	95.2321	104.603	88.7389	92.8336	112.724	122.542	108.821	98.0989	Dido1	0.0150319	0.791589	-0.149646	0.418309	-0.366427	0.039478	-0.171317	0.255336	0.0150319	0.149646	-0.0299077	0.155526	0.11628	0.534963	-0.166759	-0.258485	-0.189315			Dido1
Kdm3b	152.094	186.821	136.453	127.397	152.463	147.952	141.374	163.697	148.401	158.456	142.604	151.158		149.877	174.423	132.287	163.543	161.039	161.585	126.04	138.762	159.086	152.196	162.056	141.296	Kdm3b	0.0840387	0.446653	-0.197773	0.0979194	-0.152067	0.397905	0.0905654	0.465725	0.0840387	0.197773					-0.519271	-0.365735	-0.264117			Kdm3b
Xpo6	155.724	168.071	161.519	102.668	98.7894	102.024	113.908	109.271	91.6503	161.771	101.161	104.943		100.63	120.697	120.651	81.7684	85.5808	81.7113	67.9472	75.1141	76.6136	113.993	83.0202	73.225	Xpo6	0.0529591	0.61199	-0.181125	0.0298298	-0.677307	8.69025e-05	-0.457411	0.0103946	0.0529591	0.181125					-0.835782	-0.706047	-0.944924			Xpo6
Snrnp200	158.723	172.312	145.096	134.059	159.872	154.298	163.832	163.697	156.668	158.71	149.41	161.399		122.531	129.637	116.238	118.343	117.516	117.185	69.985	79.3098	105.243	122.802	117.681	84.846	Snrnp200	0.111359	0.217131	-0.471965	0.0358267	-0.087121	0.449275	-0.0614465	0.257968	0.111359	0.471965	0.208423	0.753549	-0.0120578	0.931049	-0.744153	-0.444231	-0.486718			Snrnp200
Rap1b	180.581	148.032	155.216	104.56	102.127	112.194	88.8138	88.0796	107.811	161.276	106.294	94.9016		151.52	156.368	172.335	123.927	114.135	94.1294	78.2544	115.441	70.634	160.074	110.731	88.1099	Rap1b	-0.16355	0.18558	-0.329678	0.239548	-0.601481	0.00599051	-0.531688	0.010238	0.16355	0.329678	-0.421778	0.000149478	0.563679	0.0118784	-0.873783	-0.173453	-0.13282			Rap1b
Pdzd8	158.959	162.54	162.059	151.566	154.392	170.61	151.575	148.022	142.973	161.186	158.856	147.523		94.6943	101.737	104.821	149.097	138.663	128.783	73.9425	111.307	78.8916	100.417	138.848	88.0469	Pdzd8	-0.106776	0.153122	-0.657157	0.0178871	-0.0210108	0.719204	0.467491	0.00429965	0.106776	0.657157	0.0372226	0.300111	-0.00982786	0.961691	0.340295	0.137426	-0.0300027			Pdzd8
Mafb	1.45283	1.20954	0.857482	0.450581	1.1177	0.330626	0.484021	2.191	1.30735	1.17329	0.63297	1.32746		2.19444	2.1733	1.63569	27.5489	63.9731	3.26645	340.897	133.344	8.01627	2.00115	31.5961	160.752	Mafb	1.06846	0.275533	2.34702	0.260623	-0.890346	0.145729	3.98085	0.168741	1.06846	2.34702	0.0247807	0.822173	0.244657	0.0167415	0.0242737	-0.093035	0.0580817			Mafb
Aff1	120.793	156.836	136.957	86.5204	123.498	79.7231	155.318	175.471	151.315	138.195	96.5806	160.701		101.524	106.411	95.2287	91.3905	92.558	88.5295	121.492	121.124	152.614	101.055	90.826	131.743	Aff1	0.734575	0.0144754	0.536552	0.0176126	-0.516904	0.072095	-0.153956	0.0413832	0.734575	0.536552					-0.242632	-0.530294	-0.351843			Aff1
Rps24	84.9408	87.0212	68.0248	120.362	85.8992	87.1908	65.4068	65.1834	73.3726	79.9956	97.8174	67.9876		162.383	166.885	152.457	111.474	91.267	111.772	39.6244	63.9733	56.0603	160.575	104.838	53.2193	Rps24	-0.524819	0.0618155	-0.978136	0.00639085	0.290169	0.235702	-0.615091	0.00224507	0.524819	0.978136	-0.0197006	0.433291	-0.141587	0.137796	-0.06284	0.302643	0.240443			Rps24
Suz12	135.234	130.522	142.503	109.863	150.136	158.733	165.598	165.177	150.767	136.086	139.577	160.514		85.2138	89.934	98.402	81.8208	91.8203	85.0853	54.6866	72.3238	60.4091	91.1833	86.2421	62.4732	Suz12	0.201635	0.256577	-0.465156	0.0163927	0.0365435	0.832423	-0.0803762	0.366171	0.201635	0.465156	0	#DIV/0!	0.316107	0.33794	0.630759	0.662051	0.00256567			Suz12
Tmsb10	174.242	138.087	131.051	163.663	133.633	104.548	163.595	134.432	183.338	147.793	133.948	160.455		104.809	108.252	102.669	82.3714	77.4049	103.174	62.6902	43.4839	99.9109	105.243	87.6499	68.695	Tmsb10	0.260498	0.298517	-0.351548	0.359933	-0.141906	0.557903	-0.263903	0.0944153	0.260498	0.351548					-0.45183	-0.230433	-0.366717			Tmsb10
Hnrnpul2	155.803	153.687	139.082	126.624	148.574	176.804	152.84	154.974	173.502	149.524	150.667	160.439		119.764	128.936	119.229	133.864	123.141	131.22	99.9026	91.4079	100.247	122.643	129.408	97.186	Hnrnpul2	0.0906556	0.572926	-0.413109	0.00174333	0.0109922	0.944532	0.0774654	0.207857	0.0906556	0.413109	0.031073	0.272228	-0.115576	0.58989	-0.119985	0.2698	0.09255			Hnrnpul2
Dyrk1a	160.801	160.581	159.25	112.608	111.802	123.153	137.262	132.481	109.032	160.211	115.854	126.258		126.911	137.349	130.426	115.852	107.557	102.658	80.3809	75.3178	80.4965	131.562	108.689	78.7317	Dyrk1a	0.124067	0.333105	-0.465192	0.00206524	-0.467658	0.000274216	-0.275536	0.00968539	0.124067	0.465192	-0.024834	0.15941	-0.116468	0.532163	-0.188407	-0.389249	0.00811833			Dyrk1a
Mef2d	136.943	196.493	144.916	135.178	122.151	84.8715	117.255	128.041	121.582	159.451	114.067	122.293		120.946	119.003	103.691	81.5848	85.2734	86.4677	143.022	72.1405	152.226	114.546	84.442	122.463	Mef2d	0.100463	0.621457	0.536311	0.207949	-0.483233	0.131489	-0.4399	0.00597681	0.100463	0.536311	-0.473841	0.0846025	0.371533	0.116909	-0.505286	-1.08742	-0.498689			Mef2d
Ctnnb1	144.519	155.15	176.789	142.612	155.218	180.372	170.58	150.556	150.443	158.819	159.401	157.193		84.2052	107.2	111.679	106.256	94.8017	115.709	71.4026	71.2444	57.5099	101.028	105.589	66.719	Ctnnb1	-0.0201215	0.873014	-0.662289	0.00690847	0.00527419	0.970142	0.0637047	0.684701	0.0201215	0.662289					-0.785624	-0.315814	-0.480433			Ctnnb1
Nrd1	166.43	150.363	161.195	100.563	125.121	142.906	123.924	118.892	119.789	159.329	122.863	120.868		96.3656	99.049	98.8032	84.2853	89.8532	83.9606	77.5456	85.1755	86.8385	98.0726	86.033	83.1866	Nrd1	-0.023617	0.879724	-0.0485401	0.454645	-0.374956	0.0502302	-0.188959	0.00454758	0.023617	0.0485401	-0.0396937	0.180346	0.0185965	0.931361	0.0528438	0.261629	0.0785603			Nrd1
Actg1	167.035	139.103	148.878	150.5	143.951	168.724	158.956	144.658	173.975	151.672	154.392	159.196		90.1414	95.923	104.128	86.5139	92.2199	91.9035	74.2674	74.6864	94.9667	96.7309	90.2124	81.3068	Actg1	0.0442124	0.691307	-0.14995	0.276722	0.0256405	0.817546	-0.100651	0.217698	0.0442124	0.14995	-0.180599	0.0237544	0.0355606	0.711747	-0.262127	-0.0396867	-0.24873			Actg1
Lims1	139.731	148.131	156.405	160.732	142.481	174.306	126.666	128.557	128.056	148.089	159.173	127.76		90.1125	94.4915	102.998	107.541	94.6173	104.486	67.4156	82.263	81.6096	95.8673	102.215	77.0961	Lims1	-0.317164	0.0272593	-0.406872	0.0156137	0.104132	0.346611	0.0924918	0.307561	0.317164	0.406872	-0.170333	0.0625794	0.0502092	0.824595	-0.329712	0.278815	-0.39516			Lims1
Fam102a	152.199	180.472	144.736	124.546	96.0644	95.8819	69.7297	73.6602	63.0384	159.136	105.497	68.8094		113.079	122.041	113.429	111.815	99.8118	117.302	54.6866	46.8037	73.818	116.183	109.643	58.4361	Fam102a	-0.616528	0.0215268	-0.907879	0.00581545	-0.593051	0.0206753	-0.0835892	0.332531	0.616528	0.907879	-0.16466	0.0155834	-0.225457	0.0558165	-0.902153	-1.05978	-0.00881			Fam102a
Tbl1xr1	122.739	141.931	128.962	109.117	134.643	111.174	157.98	158.293	161.101	131.211	118.311	159.125		115.01	110.18	98.8761	125.999	106.082	100.596	100.73	109.759	120.594	108.022	110.892	110.361	Tbl1xr1	0.427568	0.00776848	-0.00693328	0.958575	-0.149294	0.264551	0.0378358	0.767671	0.427568	0.00693328	-0.00855872	0.495025	0.0343446	0.930754	-0.013671	-0.230288	-0.0465447			Tbl1xr1
Gm1966	92.2269	86.2524	77.7128	41.5669	48.5451	58.3648	23.9701	31.4559	17.1946	85.3974	49.4923	24.2069		159.358	142.812	173.904	112.286	102.271	103.431	76.8368	131.267	94.0607	158.691	105.996	100.721	Gm1966	-1.03179	0.0166305	-0.0736422	0.763422	-0.786988	0.00507318	-0.582211	0.00521097	1.03179	0.0736422										Gm1966
Top1	129.157	108.028	132.311	105.839	127.172	130.06	165.809	149.054	160.379	123.165	121.024	158.414		73.111	66.4747	76.6268	70.2061	56.6578	69.3166	65.6731	65.3786	72.7049	72.0708	65.3935	67.9189	Top1	0.388405	0.0147134	0.0546653	0.639269	-0.0253035	0.852383	-0.140268	0.275578	0.388405	0.0546653	-0.0147597	0.495025	0.229432	0.443211	1.15573	0.850849	0.0207133			Top1
Senp7	155.356	156.067	163.752	82.55	102.402	95.9584	103.074	110.146	81.8889	158.392	93.6369	98.3697		111.494	113.393	106.755	89.6076	85.2734	89.0919	65.4368	63.3215	79.021	110.547	87.991	69.2598	Senp7	0.0711366	0.669988	-0.345338	0.0214074	-0.758348	0.000548672	-0.329237	0.000715491	0.0711366	0.345338	-0.0330635	0.526743	0.136316	0.621339	0.119938	-0.226691	-0.189398			Senp7
Pitpnc1	81.4687	86.674	73.4991	95.7669	126.162	106.612	164.254	156.028	154.552	80.5473	109.514	158.278		112.935	121.164	105.587	121.542	114.903	107.321	103.978	78.1081	109.515	113.229	114.589	97.2003	Pitpnc1	0.53135	0.00655065	-0.23743	0.17353	0.443203	0.0402859	0.0172203	0.834344	0.53135	0.23743	-0.000872805	0.495025	0.376132	0.051825	-0.0870345	0.0383313	0.5042			Pitpnc1
Luc7l3	139.731	114.352	129.43	107.865	130.05	114.029	160.985	142.371	170.837	127.838	117.315	158.065		85.0121	80.7898	91.1801	73.562	61.6985	62.1938	79.7607	134.749	73.9474	85.6607	65.8181	96.1525	Luc7l3	0.430132	0.0186651	0.546839	0.199452	-0.123931	0.347756	-0.380148	0.0155943	0.430132	0.546839					0.550013	0.401596	-0.219511			Luc7l3
Arhgdia	109.219	127.224	103.535	192.362	139.236	141.453	150.811	125.956	170.564	113.326	157.684	149.11		110.226	109.186	104.821	124.793	120.774	127.33	153.801	91.7338	175.264	108.078	124.299	140.267	Arhgdia	-0.0806566	0.711988	0.174357	0.559513	0.476554	0.0773134	0.201741	0.00302615	0.0806566	0.174357	0.0154051	0.269641	-0.180271	0.377876	0.28711	-0.104993	0.212013			Arhgdia
Arhgap30	164.667	163.88	144.304	164.863	157.821	123.281	153.262	140.061	142.499	157.617	148.655	145.274		119.332	140.125	125.393	130.246	130.548	118.38	135.402	174.425	131.388	128.283	126.391	147.072	Arhgap30	-0.0331865	0.814256	0.21862	0.221623	-0.0844576	0.569274	-0.021435	0.809822	0.0331865	0.21862	-0.225235	0.00104019	-0.155475	0.436962	-0.571175	-0.170367	-0.123113			Arhgap30
Il18r1	8.42332	31.1692	14.0028	126.704	65.0176	107.504	5.62407	10.9368	7.65726	17.8651	99.7419	8.07272		31.3276	34.9229	28.2984	232.078	126.091	114.584	13.1918	42.4248	17.7752	31.5163	157.585	24.4639	Il18r1	-3.62707	0.00742864	-2.6874	0.0258313	2.48105	0.0136334	2.32196	0.0281247	3.62707	2.6874	3.14694	0.000512955	-1.00108	0.00865257	2.94062	3.75432	3.04574			Il18r1
Ckap5	81.1531	81.6642	94.4956	107.705	136.052	132.074	163.041	164.28	144.765	85.771	125.277	157.362		39.1656	46.638	37.4534	49.5985	50.9408	48.9088	42.6073	48.1276	48.8123	41.0857	49.816	46.5157	Ckap5	0.328973	0.0419754	-0.0988909	0.183177	0.546556	0.0161354	0.277975	0.0388171	0.328973	0.0988909	-0.0408185	0.227376	0.0390576	0.919735	0.984684	0.824093	-0.12859			Ckap5
9930111J21Rik2	95.7253	109.838	77.3526	65.5492	75.6421	88.6181	15.2979	24.6611	20.382	94.3054	76.6031	20.1137		150.626	161.948	159.241	104.657	102.486	121.262	83.8363	116.052	97.6329	157.272	109.468	99.1738	9930111J21Rik2	-1.92923	0.0014288	-0.14248	0.404525	-0.299937	0.199616	-0.522749	0.00220794	1.92923	0.14248					-1.36969	-0.6312	-0.737546			9930111J21Rik2
Timp2	73.4724	107.259	55.3837	176.001	147.166	148.538	79.14	87.5414	98.573	78.705	157.235	88.4181		25.9966	37.1724	26.6206	50.5686	68.3991	46.636	109.235	63.2197	39.8558	29.9299	55.2012	70.7702	Timp2	-0.83051	0.00327167	0.358442	0.508184	0.998396	0.0117385	0.883115	0.0294103	0.83051	0.358442	-1.1876	0.00353108	0.0522047	0.237302	0.167005	0.294749	-0.252964			Timp2
Rprd2	150.805	157.208	163.68	118.444	133.449	128.531	126.771	127.638	111.074	157.231	126.808	121.827		122.473	129.315	141.66	121.384	115.764	116.482	83.5705	98.3328	97.0634	131.15	117.877	92.9889	Rprd2	-0.0578047	0.513962	-0.342149	0.00784276	-0.310243	0.00620959	-0.153935	0.0871447	0.0578047	0.342149	-0.0366661	0.00206002	0.0375482	0.880704	0.201627	-0.0981437	0.012002			Rprd2
Atp2b1	74.4982	79.6305	86.0682	77.2739	95.2377	104.599	81.9604	84.5812	88.2886	80.0657	92.37	84.9434		75.4739	82.6012	67.7636	172.929	160.547	137.85	123.411	134.607	98.7201	75.2796	157.109	118.913	Atp2b1	-0.120923	0.417605	-0.401862	0.0608322	0.206241	0.229638	1.06144	0.00182223	0.120923	0.401862	0.237476	0.0104509	-0.194704	0.38038	1.05527	1.324	1.50365			Atp2b1
Zfp831	80.969	112.566	91.9386	120.922	120.13	128.633	111.008	98.7316	85.6242	95.158	123.228	98.4547		121.954	119.149	110.183	161.026	153.017	155.822	96.329	74.7272	121.422	117.095	156.622	97.4927	Zfp831	-0.323802	0.0338543	-0.683916	0.0124706	0.372937	0.0437446	0.419598	0.00074727	0.323802	0.683916					-0.0136343	-0.224278	-0.065012			Zfp831
Smarca2	177.556	135.83	155.649	103.042	110.271	136.891	71.0477	74.7366	68.965	156.345	116.734	71.5831		118.756	123.093	131.156	118.081	112.414	119.645	79.8197	82.5685	82.1014	124.335	116.713	81.4966	Smarca2	-0.70554	0.012357	-0.518156	0.000116503	-0.421501	0.0668021	-0.0912622	0.147057	0.70554	0.518156	0.00344757	0.815201	-0.353666	0.0120368	0.0698012	0.169988	0.293371			Smarca2
Pdpk1	132.366	168.642	167.677	135.924	123.437	116.577	133.545	138.357	116.851	156.228	125.313	129.584		129.994	137.641	128.749	133.969	121.85	104.673	102.856	78.3729	91.5756	132.128	120.164	90.9348	Pdpk1	0.048358	0.646704	-0.4021	0.057389	-0.318124	0.0793462	-0.136932	0.25191	0.048358	0.4021	-0.560034	0.011876	0.44899	0.20563	-0.0210245	-0.186229	-0.0698683			Pdpk1
Gimap6	196.574	141.013	123.487	55.1302	64.344	65.2209	69.5979	71.4849	65.4788	153.691	61.5651	68.8539		145.151	167.148	138.268	139.973	146.777	181.9	69.8078	71.224	101.102	150.189	156.217	80.7111	Gimap6	0.161426	0.118891	-0.952708	0.010254	-1.31985	0.0144034	0.056765	0.719578	0.161426	0.952708					-1.25871	-0.270373	0.20415			Gimap6
Hbb-b1	0.611112	0.391108	1.00154	0.343993	0.2	0.381601	0.2	0.284861	0.311284	0.667921	0.308531	0.265382		8.13057	1.3553	16.2984	22.2266	30.624	1.81377	349.462	113.14	5.03941	8.59474	18.2214	155.88	Hbb-b1	-0.217348	0.541482	3.09673	0.248687	-1.11426	0.126808	1.08411	0.371965	0.217348	3.09673					0.0550215	-0.199786	0.0124047			Hbb-b1
Dhx15	146.991	152.521	152.587	133.952	139.052	152.31	160.221	147.439	158.461	150.7	141.772	155.374		92.6484	105.856	113.904	92.4392	81.2162	82.7188	76.5119	71.7536	83.2145	104.136	85.4581	77.16	Dhx15	0.132175	0.115191	-0.147364	0.161576	-0.0881093	0.197121	-0.28518	0.0587014	0.132175	0.147364					0.35212	0.24779	-0.134717			Dhx15
Gm20489	169.954	158.572	136.957	178.959	116.119	127.69	110.112	102.409	99.1955	155.161	140.923	103.906		168.118	138.839	150.706	146.239	124.401	164.42	76.9254	63.8918	123.182	152.554	145.02	87.9998	Gm20489	-0.43963	0.131651	-0.720682	0.056038	-0.138864	0.545761	-0.0730699	0.62748	0.43963	0.720682										Gm20489
Lsm14a	159.643	160.333	145.132	107.572	123.651	126.212	117.756	109.697	138.216	155.036	119.145	121.89		110.947	106.499	123.533	97.9975	87.1484	79.7666	70.3394	73.4237	82.1014	113.659	88.3041	75.2882	Lsm14a	0.0328639	0.803002	-0.230058	0.110058	-0.37989	0.00938575	-0.364163	0.0260834	0.0328639	0.230058					-0.285033	-0.12387	-0.0624597			Lsm14a
Wasf2	141.783	179.033	143.512	142.266	150.932	117.979	152.577	142.909	152.983	154.776	137.059	149.49		127.285	143.777	118.025	116.167	120.989	106.829	129.525	93.3428	142.312	129.696	114.662	121.726	Wasf2	0.125248	0.297905	0.0862613	0.667088	-0.175384	0.320608	-0.177749	0.155416	0.125248	0.0862613	-0.13557	0.00310642	0.151431	0.370148	-0.147261	-0.48382	-0.203953			Wasf2
1700081L11Rik	149.858	165.021	149.202	121.988	116.027	109.772	109.585	113.891	92.497	154.694	115.929	105.324		127.977	142.111	127.107	126.444	116.01	118.614	87.8824	81.5909	100.946	132.399	120.356	90.1399	1700081L11Rik	-0.138405	0.22636	-0.417072	0.00970107	-0.416171	0.00344865	-0.137577	0.105875	0.138405	0.417072										1700081L11Rik
Rlim	148.675	155.571	158.638	144.691	154.82	137.069	156.583	155.445	148.401	154.295	145.527	153.476		135.988	131.36	128.42	130.875	115.672	101.838	104.51	117.539	117.539	131.923	116.128	113.196	Rlim	0.0767325	0.238503	-0.0368973	0.771674	-0.0844027	0.213065	-0.183974	0.142586	0.0767325	0.0368973					0.284031	0.381827	-0.079322			Rlim
Cd5	176.32	154.53	131.843	65.6292	46.1875	56.7337	22.1513	23.2483	24.2915	154.231	56.1835	23.2304		105.126	105.798	99.3503	43.9878	43.3489	53.1028	17.5333	13.6459	22.3829	103.425	46.8132	17.854	Cd5	-1.27413	0.00431444	-1.39067	0.00200289	-1.45687	0.00219752	-1.14359	0.00011299	1.27413	1.39067	-0.36483	0.0035849	0.2422	0.202772	-0.880713	-0.791507	-1.299			Cd5
Rps11	113.296	120.428	94.4596	149.594	119.855	116.374	103.311	100.638	97.6018	109.395	128.607	100.517		149.733	169.602	142.682	121.358	112.137	123.863	64.285	64.4825	90.7732	154.006	119.119	73.1802	Rps11	-0.355534	0.0580176	-0.702881	0.00840046	0.23343	0.215836	-0.370578	0.0166975	0.355534	0.702881					0.401673	0.254597	0.0913933			Rps11
Lbr	68.3958	81.1682	87.4728	87.7462	125.917	132.762	164.86	159.459	136.921	79.0122	115.475	153.747		101.264	115.468	114.195	114.384	91.2978	103.689	55.8975	70.5315	63.2825	110.309	103.124	63.2372	Lbr	0.412977	0.0800727	-0.70553	0.00722244	0.547432	0.0730121	-0.0971778	0.423423	0.412977	0.70553	-0.00677746	0.641805	0.554988	0.115131	-0.21386	0.13608	-0.488067			Lbr
Anxa6	146.386	146.891	106.344	141.946	143.798	107.453	166.046	143.47	151.613	133.207	131.066	153.71		101.38	113.335	116.165	144.85	142.013	116.435	103.447	76.8454	140.163	110.293	134.433	106.818	Anxa6	0.229919	0.169689	-0.331722	0.248438	-0.023382	0.910495	0.285539	0.0753254	0.229919	0.331722	-0.550974	0.00093051	-0.0221239	0.939302	-1.04237	-0.489923	-0.06237			Anxa6
Hnrnpm	140.152	121.619	138.902	105.093	132.745	143.798	153.763	141.564	165.384	133.558	127.212	153.57		84.1188	72.7266	104.347	75.9741	66.2783	83.6092	51.999	58.6371	46.4049	87.0642	75.2872	52.347	Hnrnpm	0.271664	0.120747	-0.524297	0.0201421	-0.0702273	0.65031	-0.209676	0.325551	0.271664	0.524297	0.0231792	0.950271	-0.0969384	0.559918	0.167615	0.384117	-0.0128			Hnrnpm
Ubr5	154.304	159.936	145.925	100.457	140.461	137.222	130.672	145.129	113.738	153.388	126.046	129.847		123.972	142.871	117.186	113.676	122.126	113.366	91.7218	97.6403	95.8209	128.01	116.389	95.061	Ubr5	0.0428519	0.820785	-0.292035	0.00316057	-0.283232	0.112029	-0.137292	0.229556	0.0428519	0.292035	0.00449298	0.272228	-0.0862759	0.226657	-0.0266388	0.0576217	-0.010134			Ubr5
Slc6a6	127.868	131.986	109.73	103.894	115.078	107.657	90.6853	108.442	95.9334	123.195	108.876	98.3535		90.3719	79.0662	80.2378	102.114	118.069	104.696	204.54	139.189	116.426	83.2253	108.293	153.385	Slc6a6	-0.146644	0.165281	0.502217	0.168583	-0.178247	0.132104	0.379849	0.0148192	0.146644	0.502217					-0.275567	-0.05066	-0.295576			Slc6a6
Dcaf7	143.493	155.522	153.38	149.034	146.125	164.748	120.814	124.094	126.338	150.798	153.302	123.749		117.142	110.764	122.913	134.493	125.415	140.1	80.3218	82.65	99.1343	116.94	133.336	87.3687	Dcaf7	-0.308965	0.0079091	-0.60988	0.00325865	0.0237627	0.733867	0.189304	0.0414133	0.308965	0.60988					-0.199921	-0.0603767	0.000456667			Dcaf7
Hipk3	148.859	153.042	157.053	82.2835	90.5837	100.444	70.1515	65.9907	57.4604	152.985	91.1038	64.5342		105.731	110.618	110.511	79.9069	85.0583	76.7206	73.1156	80.8984	71.5141	108.953	80.5619	75.1761	Hipk3	-0.497447	0.0145624	-0.0998251	0.227488	-0.747803	0.000424799	-0.435542	0.000622377	0.497447	0.0998251	0.0266036	0.244752	0.201381	0.40496	0.00439133	-0.0336783	0.0324193			Hipk3
Atf1	161.721	161.052	135.408	120.735	157.362	159.702	129.328	137.348	167.949	152.727	145.933	144.875		105.529	93.9364	110.256	108.092	100.519	85.343	65.9389	99.9621	88.1846	103.241	97.9844	84.6952	Atf1	-0.0104979	0.954041	-0.210272	0.330569	-0.0656534	0.680026	-0.0753855	0.559166	0.0104979	0.210272					-0.132811	-0.0809943	-0.328368			Atf1
Myo9a	48.405	46.7443	49.4773	24.0598	27.7861	29.233	29.6901	29.1237	24.8394	48.2089	27.0263	27.8844		43.3439	49.8516	42.8152	40.7891	70.1818	19.5974	283.041	148.701	26.2399	45.3369	43.5228	152.66	Myo9a	0.045092	0.713011	1.81048	0.222307	-0.834934	0.00025776	-0.0589142	0.9086	0.045092	1.81048					-0.0371067	0.0570057	-0.294868			Myo9a
Arhgef3	113.954	134.094	90.498	86.5471	111.833	100.495	117.071	127.077	120.785	112.848	99.6249	121.644		150.828	171.268	135.387	145.741	137.218	148.675	108.526	93.3428	114.718	152.494	143.878	105.529	Arhgef3	0.288091	0.0489847	-0.447209	0.00603949	-0.179808	0.415301	-0.0839069	0.475168	0.288091	0.447209	-0.0664588	0.628505	0.0590458	0.598223	-0.241547	0.0908773	0.471335			Arhgef3
Filip1l	67.7908	69.7101	61.6142	50.5203	41.3499	65.96	18.3029	21.1179	28.5995	66.3717	52.6101	22.6734		103.8	103.168	114.341	73.7193	77.0975	63.6231	180.943	183.488	92.5852	107.103	71.48	152.339	Filip1l	-1.21434	0.0185722	1.09167	0.0551648	-0.33523	0.143814	-0.583391	0.00279753	1.21434	1.09167	-0.372668	0.168983	0.877983	0.0448927	-0.054882	-0.357008	0.247278			Filip1l
Myl12b	92.3322	90.5926	59.1292	175.601	116.67	102.814	77.2948	66.7083	90.6045	80.6847	131.695	78.2026		162.066	146.494	117.332	159.873	129.503	167.466	70.6052	68.7392	101.542	141.964	152.281	80.2954	Myl12b	-0.751917	0.08387	-0.923345	0.0102275	0.706838	0.108693	0.101209	0.587284	0.751917	0.923345					0.508533	0.640143	0.476827			Myl12b
Zeb1	134.602	138.607	138.109	84.8949	125.243	103.91	159.905	161.567	134.78	137.106	104.683	152.084		124.663	113.948	104.712	80.7721	85.4271	80.985	57.3446	69.615	88.1846	114.441	82.3947	71.7147	Zeb1	0.538841	0.0309647	-0.200282	0.305285	-0.38927	0.0505353	-0.473983	0.00578407	0.538841	0.200282	0	#DIV/0!	-0.0647967	0.737897	0.0795608	0.0585393	0.117479			Zeb1
S100a11	14.5521	25.4402	16.0557	184.102	127.601	144.537	75.766	92.2955	120.785	18.6826	152.08	96.2822		19.0231	17.1604	16.1525	115.931	104.914	106.524	61.7156	74.3809	120.361	17.4453	109.123	85.4857	S100a11	-0.659488	0.058722	-0.3522	0.262614	3.02506	0.00145161	2.64504	1.31613e-05	0.659488	0.3522					2.46093	2.13976	2.17233			S100a11
Asxl2	140.994	154.455	160.33	93.6618	110.026	108.039	133.018	132.28	106.068	151.927	103.909	123.789		143.336	146.201	146.767	167.529	141.398	142.185	96.9492	110.553	97.607	145.435	150.371	101.703	Asxl2	0.252558	0.12454	-0.564159	0.00728532	-0.548053	0.003374	0.0481506	0.598679	0.252558	0.564159	-0.746161	0.000382883	0.73784	0.041943	-0.623773	-0.313818	0.413804			Asxl2
Zbtb20	132.235	173.651	149.814	81.0311	84.3376	63.1564	67.0147	73.5032	41.9468	151.9	76.1751	60.8216		102.187	117.629	100.663	100.724	114.78	69.9024	165.999	142.631	122.147	106.826	95.1357	143.592	Zbtb20	-0.324736	0.258142	0.593921	0.0573981	-0.995732	0.00521453	-0.16721	0.460054	0.324736	0.593921	-0.14539	0.114133	0.277185	0.539953	-0.41273	-0.551232	-0.221531			Zbtb20
Cdk13	148.122	153.166	153.452	116.152	126.897	133.73	131.252	134.5	106.392	151.58	125.593	124.048		134.345	127.416	128.858	130.77	118.838	118.989	81.9461	103.71	103.509	130.207	122.866	96.3883	Cdk13	-0.0178574	0.887444	-0.350152	0.0323944	-0.271322	0.00857586	-0.0837201	0.176711	0.0178574	0.350152					0.613502	0.182999	0.275519			Cdk13
Efr3a	115.742	123.404	116.104	108.611	111.863	126.008	104.788	111.536	92.5966	118.417	115.494	102.973		149.301	152.278	152.858	124.006	111.123	104.439	73.9425	76.0714	82.2568	151.479	113.189	77.4236	Efr3a	-0.165544	0.179102	-0.547892	0.004643	-0.0360603	0.64597	-0.420381	0.00281129	0.165544	0.547892	0	#DIV/0!	0.280093	0.49542	-0.0374773	0.0160357	0.089156			Efr3a
Add1	119.372	138.558	103.535	163.264	129.989	128.531	98.3295	98.4624	94.8377	120.489	140.595	97.2099		139.878	184.151	129.916	158.326	136.388	127.893	74.9467	70.3889	96.6751	151.315	140.869	80.6703	Add1	-0.532367	0.019034	-0.804244	0.00776802	0.222646	0.256584	-0.103202	0.61125	0.532367	0.804244					-0.254508	-0.54545	-0.33911			Add1
Rpl8	90.5435	92.4527	68.1329	137.283	87.7669	82.6286	74.369	69.1975	80.2454	83.7097	102.559	74.604		154.805	157.098	142.025	99.1249	77.8967	93.6373	44.1726	48.2905	63.5154	151.309	90.2196	51.9929	Rpl8	-0.459136	0.189685	-0.795128	0.011585	0.292994	0.379434	-0.745989	0.00150843	0.459136	0.795128	0.0577205	0.245662	-0.22271	0.133739	-0.0285933	0.121823	0.10526			Rpl8
Ccni	146.991	175.908	130.69	122.494	121.814	119.024	133.73	141.676	132.638	151.197	121.111	136.015		98.6133	116.11	88.6269	86.0157	90.345	83.3046	85.2244	71.0407	94.5007	101.117	86.5551	83.5886	Ccni	0.167436	0.00802368	-0.0503123	0.698446	-0.320099	0.0858966	-0.224333	0.153816	0.167436	0.0503123					-0.08765	-0.314363	-0.553727			Ccni
Slc25a5	124.186	120.428	115.312	159.347	137.184	156.694	152.761	149.906	148.974	119.975	151.075	150.547		61.6134	67.6433	77.794	60.0596	68.7679	69.4338	47.5394	54.4007	52.6952	69.0169	66.0871	51.5451	Slc25a5	-0.00505207	0.944118	-0.358534	0.0164488	0.332527	0.0139532	-0.0625803	0.628758	0.00505207	0.358534					0.0115738	0.666437	-0.370721			Slc25a5
Bcor	124.002	131.762	130.906	135.897	164.526	151.367	156.847	153.247	143.122	128.89	150.597	151.072		76.4537	80.2932	83.484	89.5814	90.222	97.0113	68.5083	60.2053	76.9761	80.077	92.2716	68.5632	Bcor	0.00454334	0.961455	-0.428451	0.0117298	0.224551	0.0656968	0.204499	0.0175529	0.00454334	0.428451					-0.0050795	0.0426393	-0.257455			Bcor
Fmnl1	153.252	156.836	135.12	149.407	140.95	161.868	160.326	138.222	119.291	148.403	150.742	139.28		99.1608	124.67	117.624	119.89	123.971	128.08	103.949	81.3261	127.919	113.818	123.98	104.398	Fmnl1	-0.114094	0.438135	-0.248014	0.224954	0.0225643	0.808992	0.123377	0.271062	0.114094	0.248014	0	#DIV/0!	0.414513	0.305432	-0.356641	-0.47763	-0.20226			Fmnl1
Trf	2.29455	3.96246	2.08198	5.96651	4.30198	4.51052	4.41155	6.31724	5.71493	2.77966	4.92634	5.48124		3.77933	3.72168	3.13114	27.5751	61.3604	5.67978	307.288	137.071	7.83507	3.54405	31.5384	150.731	Trf	0.153987	0.510151	2.2568	0.248002	0.825605	0.0535566	3.15364	0.158979	0.153987	2.2568					1.36446	1.83649	2.93444			Trf
Ccna2	20.4178	44.5122	46.5961	75.7284	110.639	106.485	150.073	152.821	149.248	37.1754	97.6172	150.714		4.98961	4.59812	5.50197	7.78026	12.9505	12.5214	15.2592	35.9887	20.2085	5.0299	11.0841	23.8188	Ccna2	0.626605	0.00865077	1.10361	0.120249	1.39279	0.01202	1.13989	0.0225578	0.626605	1.10361	-0.603144	0.0243745	0.233355	0.268887	0.793499	0.714964	-1.16577			Ccna2
Hnrnph1	82.2578	80.3498	90.3179	103.148	122.09	115.201	145.855	145.398	160.802	84.3085	113.48	150.685		61.7574	45.966	50.3653	53.505	47.2217	56.3596	43.5524	80.6133	69.1585	52.6963	52.3621	64.4414	Hnrnph1	0.409104	0.00770073	0.299465	0.344661	0.428684	0.00992553	-0.00917754	0.953835	0.409104	0.299465	-0.0321239	0.220165	0.385745	0.364922	0.723317	0.841224	0.590867			Hnrnph1
Rag1	45.1959	221.691	184.82	5.93986	47.351	3.89883	69.7561	224.649	59.5273	150.569	19.0632	117.977		5.99817	0.303569	2.40165	0.2	0.2	0.2	0.87629	4.17513	0.2	2.90113	0.2	1.75047	Rag1	2.62965	0.147962	3.12967	0.275307	-2.98156	0.0771647	-3.85854	0.179595	2.62965	3.12967	0.0691622	0.495025	0.780213	0.206279	-0.0197062	0.0420367	0.230066			Rag1
Rrm1	33.5171	45.7027	50.9539	67.9474	102.647	106.79	141.48	144.187	165.309	43.3912	92.4617	150.325		13.9514	12.6906	14.4382	18.32	20.7575	21.1438	14.1369	28.6769	19.3543	13.6934	20.0738	20.7227	Rrm1	0.701161	0.0160205	0.0458971	0.888477	1.09145	0.0213071	0.551834	0.00340279	0.701161	0.0458971					0.682001	1.3419	-0.295073			Rrm1
Dtx3l	146.281	161.176	143.44	124.492	129.071	142.447	110.587	113.33	90.5796	150.299	132.003	104.832		95.9622	111.903	152.639	117.163	110.908	121.66	106.134	81.5705	127.065	120.168	116.577	104.923	Dtx3l	-0.332493	0.0387887	-0.151948	0.437061	-0.187261	0.0762759	-0.0437738	0.844457	0.332493	0.151948	0.118357	0.199052	0.0221569	0.938857	-0.427764	-0.381646	-0.39199			Dtx3l
Chd9	116.347	119.61	116.969	99.1511	140.736	116.45	150.468	160.715	139.187	117.642	118.779	150.123		92.5043	97.5006	88.9551	129.381	129.257	124.636	169.454	147.866	126.936	92.9867	127.758	148.085	Chd9	0.337869	0.0820305	0.213015	0.175767	0.0138775	0.929663	0.458317	0.000288515	0.337869	0.213015					0.499352	0.369705	0.56739			Chd9
Tardbp	119.767	99.8434	152.767	108.584	124.845	129.398	166.468	143.29	140.532	124.126	120.942	150.097		79.1912	67.877	97.4536	74.7681	51.7707	67.6296	50.3156	65.7452	57.95	81.5073	64.7228	58.0036	Tardbp	0.311575	0.0482526	-0.158131	0.454761	-0.0374847	0.857892	-0.332655	0.200877	0.311575	0.158131					0.0115077	0.414233	-0.194534			Tardbp
Sipa1l1	156.276	149.818	144.16	60.5929	87.3688	64.1759	137.763	120.933	109.156	150.085	70.7125	122.617		96.1063	98.4647	100.919	52.902	60.592	56.6408	110.417	65.1342	90.126	98.4966	56.7116	88.5589	Sipa1l1	0.794123	0.0117164	0.642994	0.0745389	-1.08574	0.000948873	-0.796429	9.02332e-05	0.794123	0.642994	-0.329633	0.294006	0.262529	0.235532	-1.23852	-1.21483	-1.66665			Sipa1l1
Mat2a	131.025	161.573	150.679	133.792	154.82	161.282	135.153	162.688	139.835	147.759	149.965	145.892		115.413	121.573	153.186	110.346	102.056	104.696	76.9254	85.3996	88.1846	130.058	105.699	83.5032	Mat2a	-0.039722	0.749067	-0.340065	0.00602739	0.0213796	0.865269	-0.299183	0.11122	0.039722	0.340065					0.329609	0.26736	0.150677			Mat2a
Rasal3	171.98	138.657	139.082	79.1125	91.5635	89.5102	94.9819	91.7573	97.6018	149.906	86.7287	94.7803		109.391	93.4398	116.165	61.7376	67.5077	84.4995	69.1581	52.8935	90.7991	106.332	71.2483	70.9502	Rasal3	0.128078	0.128261	-0.00604799	0.982715	-0.789478	0.00567723	-0.577646	0.0216424	0.128078	0.00604799					-1.155	-0.646783	-0.177117			Rasal3
Rplp2-ps1	87.6501	92.3535	66.5843	149.061	92.4514	82.1444	85.4662	76.396	95.3109	82.1959	107.886	85.7244		158.493	151.431	138.597	108.432	88.8696	113.249	61.0954	52.1603	66.337	149.507	103.517	59.8642	Rplp2-ps1	-0.331725	0.361033	-0.7901	0.0068869	0.392363	0.312718	-0.530346	0.00826883	0.331725	0.7901										Rplp2-ps1
Bdp1	141.757	141.112	165.336	91.9031	110.945	103.706	117.335	121.426	101.138	149.402	102.185	113.299		97.2301	110.647	118.609	105.706	84.1362	95.6524	82.1233	99.1678	83.6546	108.829	95.1647	88.3153	Bdp1	0.14896	0.252359	-0.107765	0.454329	-0.548018	0.00826643	-0.19356	0.196147	0.14896	0.107765	0	#DIV/0!	-0.213461	0.441861	0.721152	0.418524	0.198265			Bdp1
Sp3	135.917	153.215	158.962	107.145	113.976	114.131	134.284	131.114	117.971	149.365	111.751	127.789		129.331	138.547	147.971	95.9787	92.435	93.0047	72.2	84.8089	88.2364	138.616	93.8062	81.7484	Sp3	0.193486	0.0433909	-0.198491	0.0733518	-0.418558	0.00672654	-0.563343	0.00122806	0.193486	0.198491	-0.0554407	0.0322567	0.226247	0.152215	-0.00503283	-0.0620077	-0.32473			Sp3
Zfp281	165.483	137.243	145.132	55.5832	51.6069	47.6857	55.9702	53.8138	52.6544	149.286	51.6253	54.1462		71.9584	71.1198	66.5234	34.7589	35.2652	34.3117	44.8223	32.3634	32.4525	69.8672	34.7786	36.5461	Zfp281	0.068781	0.366571	0.0715165	0.691919	-1.53193	0.000361242	-1.00642	3.34393e-05	0.068781	0.0715165	-0.631954	0.000497046	0.379422	0.144415	-0.905392	-0.92612	-1.43891			Zfp281
Marcks	59.3736	62.0466	76.4523	17.931	49.0962	22.6574	78.3492	102.813	93.4433	65.9575	29.8949	91.5351		7.49661	6.29257	8.27401	28.3879	65.3869	10.5767	221.67	166.787	59.3737	7.3544	34.7838	149.277	Marcks	1.61443	0.00687578	2.1015	0.0852329	-1.14164	0.0310004	2.24174	0.164713	1.61443	2.1015	0.011836	0.272228	0.170405	0.601646	-0.813699	-1.47919	-1.79995			Marcks
Gpbp1	149.701	140.666	156.441	102.695	112.874	115.915	129.196	123.444	119.266	148.936	110.495	123.969		119.476	133.201	133.271	117.006	98.5516	105.048	71.1664	76.825	74.4133	128.649	106.868	74.1349	Gpbp1	0.166002	0.0521515	-0.527611	0.00440587	-0.430715	0.0031852	-0.26761	0.0371931	0.166002	0.527611	1.31271	0.053363	0.0576695	0.373898	0.126726	0.322981	0.0108383			Gpbp1
Golph3	133.734	145.701	136.129	165.582	138.011	141.708	127.667	130.284	142.051	138.521	148.434	133.334		115.759	113.393	123.241	120.676	109.77	110.015	94.8523	96.1535	97.0634	117.464	113.487	96.0231	Golph3	-0.154773	0.194793	-0.241078	0.00876224	0.0997126	0.350297	-0.0496927	0.441681	0.154773	0.241078	0	#DIV/0!	0.137715	0.447274	0.0187233	0.00804133	-0.096523			Golph3
Treml2	146.728	145.279	152.911	88.892	92.9413	93.4861	88.972	89.8736	94.4144	148.306	91.7732	91.0867		113.627	108.777	153.332	48.3662	48.9122	54.2509	48.012	46.0298	86.735	125.245	50.5098	60.2589	Treml2	-0.0108323	0.772758	0.254612	0.506673	-0.692435	3.31978e-05	-1.31012	0.00630028	0.0108323	0.254612	-0.279637	0.00576239	-0.0481203	0.753605	-1.04548	-1.12555	-2.29445			Treml2
Smarca4	92.5163	108.102	96.0082	111.702	133.357	128.505	142.244	145.578	156.768	98.8756	124.522	148.197		56.34	64.4881	57.7696	68.8952	65.848	75.596	59.855	57.1706	83.9135	59.5326	70.113	66.9797	Smarca4	0.251118	0.0400008	-0.0659592	0.744644	0.332709	0.0337752	0.236004	0.0503761	0.251118	0.0659592					-0.00855567	-0.0300437	-0.183625			Smarca4
Atp1a1	132.077	139.352	116.753	186.154	128.856	128.913	107.107	106.894	107.538	129.394	147.974	107.18		99.1032	111.962	101.612	116.193	114.012	103.923	111.125	80.1856	93.4653	104.226	111.376	94.9254	Atp1a1	-0.465316	0.0994327	-0.230574	0.166005	0.193579	0.410094	0.0957306	0.260193	0.465316	0.230574	-0.0157655	0.285498	-0.268395	0.468773	-0.748246	-0.347687	-0.881633			Atp1a1
Lmo4	28.7824	42.6025	37.0522	178	122.671	112.143	87.1532	74.9384	116.004	36.1457	137.605	92.6986		14.1531	16.2255	14.6205	168.184	144.257	131.454	43.4638	56.2337	65.4828	14.9997	147.965	55.0601	Lmo4	-0.56991	0.131972	-1.42618	0.0017573	1.92863	0.00819527	3.30225	0.000248444	0.56991	1.42618	2.15902	0.000861204	-2.3626	0.00112978	2.10784	2.34261	0.295814			Lmo4
Gm10119	110.087	107.259	85.0238	92.8624	96.8298	106.408	86.2306	80.2307	74.8916	100.79	98.7001	80.451		139.158	164.11	140.566	101.117	78.4192	102.892	38.768	47.3129	39.7782	147.945	94.143	41.953	Gm10119	-0.294942	0.0244696	-1.16608	0.00330695	-0.0302281	0.825631	-0.652131	0.00888236	0.294942	1.16608										Gm10119
Mndal	154.172	133.226	131.771	97.4457	133.02	128.582	98.3559	102.634	113.838	139.723	119.683	104.942		139.503	126.628	177.113	77.6259	89.2999	90.3805	84.8404	124.444	119.118	147.748	85.7688	109.467	Mndal	-0.189617	0.290309	0.351977	0.143862	-0.223354	0.207112	-0.784616	0.0168025	0.189617	0.351977										Mndal
Herc1	143.94	141.807	157.413	86.7602	111.067	103.783	105.077	115.416	79.847	147.72	100.537	100.113		131.406	129.987	123.204	93.9337	108.326	93.4499	134.25	143.018	105.916	128.199	98.5698	127.728	Herc1	-0.00608783	0.975171	0.373861	0.075375	-0.555142	0.00561104	-0.379171	0.00573055	0.00608783	0.373861					0.079689	0.0483677	0.0371577			Herc1
Ano6	99.4342	118.841	101.482	51.5862	103.443	67.5147	154.448	156.207	132.041	106.586	74.1814	147.565		59.7979	66.3578	57.3319	44.0926	52.8772	42.0203	98.4554	66.1118	44.127	61.1626	46.33	69.5648	Ano6	0.992225	0.0129772	0.586409	0.22305	-0.522887	0.121439	-0.400701	0.0257103	0.992225	0.586409	-0.22875	0.371984	0.159616	0.436923	-0.098735	-0.304974	-0.320835			Ano6
Tmod3	136.049	124.892	130.222	128.703	113.915	143.721	87.4431	90.4118	88.4131	130.388	128.78	88.756		134.864	148.655	131.885	158.667	142.689	141.224	79.2586	92.4059	93.7759	138.468	147.527	88.4801	Tmod3	-0.536986	0.00982452	-0.737551	0.0012393	-0.0179062	0.869545	0.0914214	0.299638	0.536986	0.737551					0.124477	0.26672	-0.01048			Tmod3
Tagln2	23.8899	44.8594	27.0041	191.909	105.311	123.535	105.763	100.727	119.789	31.9178	140.252	108.76		98.9015	98.8445	82.098	160.528	136.204	145.793	127.96	84.8497	190.485	93.2813	147.508	134.432	Tagln2	-0.366876	0.307777	-0.133926	0.699081	2.13559	0.0162752	0.661138	0.00385002	0.366876	0.133926	0.308381	0.010259	-0.0302557	0.861217	0.358099	0.438109	0.49067			Tagln2
Itga6	45.0907	56.4415	46.5601	40.7941	43.3094	37.3889	43.6077	43.431	38.6597	49.3641	40.4975	41.8995		142.961	163.496	135.861	36.9613	34.6197	34.1477	36.0509	26.2532	39.9076	147.44	35.2429	34.0705	Itga6	0.0490996	0.584439	-0.0488066	0.791885	-0.28563	0.0884619	-2.06472	0.000175921	0.0490996	0.0488066	-0.46893	0.0178108	0.161424	0.536836	-0.809646	-0.72183	-1.06777			Itga6
Zbtb16	1.05828	8.17864	3.88271	174.509	125.366	142.269	51.331	55.1818	56.7632	4.37321	147.381	54.4253		0.40784	0.332784	0.468516	107.541	98.1828	96.5427	21.668	25.5811	37.1637	0.403047	100.755	28.1376	Zbtb16	-1.4372	0.00304573	-1.84029	0.000230571	5.07471	0.000602888	7.9657	8.08623e-06	1.4372	1.84029					4.12989	3.99371	2.64781			Zbtb16
Vps13b	143.572	144.411	153.848	101.656	114.343	125.906	100.675	112.142	83.6569	147.277	113.968	98.8247		133.423	136.122	134.293	126.497	136.388	116.341	130.44	158.049	103.69	134.613	126.409	130.727	Vps13b	-0.205689	0.23494	0.0484567	0.809026	-0.369897	0.0126062	-0.0907181	0.232886	0.205689	0.0484567	0.0725112	0.0178428	0.204583	0.23201	0.100151	0.0887613	-0.0321453			Vps13b
Ptprj	2.21564	9.81551	4.35091	11.8022	11.2217	17.0502	10.7905	11.3629	11.0439	5.46069	13.358	11.0658		13.231	8.1623	7.581	42.2574	61.8522	22.5965	203.211	142.183	96.3386	9.65811	42.2354	147.244	Ptprj	-0.271604	0.285521	1.80169	0.0333576	1.29055	0.0541114	2.12864	0.0468967	0.271604	1.80169	0.494232	0.018598	0.0152273	0.96949	2.39844	2.26457	3.22821			Ptprj
D17H6S56E-5	21.4963	50.8861	45.4076	122.254	122.855	114.972	149.967	145.443	146.284	39.2633	120.027	147.232		27.495	16.3424	18.3044	101.406	75.407	80.7272	54.8047	84.9311	104.053	20.714	85.8467	81.2628	D17H6S56E-5	0.294729	0.00070933	-0.0791674	0.79349	1.6121	0.000996843	2.05116	0.00166046	0.294729	0.0791674	0.568788	0.0198299	0.0783864	0.63424	1.24034	1.44758	1.16531			D17H6S56E-5
Chd8	151.91	145.527	144.232	104.081	118.905	127.027	112.353	117.524	100.939	147.223	116.671	110.272		104.463	117.162	109.089	102.035	105.129	100.198	80.1151	83.7295	80.6518	110.238	102.454	81.4988	Chd8	-0.0813852	0.484428	-0.330127	0.000329881	-0.335555	0.0127635	-0.105644	0.122138	0.0813852	0.330127	-0.0578386	0.233217	0.187721	0.531556	-0.00275233	-0.149494	-0.151905			Chd8
Rrm2	18.2609	41.7841	49.9455	59.8468	106.505	92.0334	149.045	153.763	138.739	36.6635	86.1284	147.182		2.91485	2.14409	2.87582	8.09488	12.5202	9.1709	11.5084	26.8235	18.1894	2.64492	9.92865	18.8404	Rrm2	0.773043	0.0135315	0.924162	0.12651	1.23215	0.0417922	1.90837	0.00579918	0.773043	0.924162	0.0344578	0.906469	0.300521	0.185912	1.24644	1.07191	-0.897394			Rrm2
Folr4	49.2204	40.7425	32.4063	126.837	108.832	74.9825	147.806	126.629	166.928	40.7897	103.551	147.121		53.0261	42.1097	39.1313	49.8607	50.3261	77.1892	92.1057	35.8665	90.5402	44.7557	59.1253	72.8375	Folr4	0.506664	0.0851732	0.300905	0.541678	1.34406	0.0170564	0.401705	0.223011	0.506664	0.300905					0.513157	0.118165	-0.196396			Folr4
Fam134b	154.54	142.278	144.412	144.851	114.374	164.799	57.2882	63.5464	59.851	147.077	141.341	60.2285		134.518	146.873	143.375	141.992	116.563	149.402	48.2483	61.2848	62.2211	141.589	135.986	57.2514	Fam134b	-1.23066	0.00536235	-1.24807	0.00196095	-0.0573868	0.724095	-0.0582535	0.62511	1.23066	1.24807	0.00921037	0.65691	-0.177673	0.029259	0.0257205	-0.028248	-0.328863			Fam134b
Sin3a	140.599	150.611	149.13	115.646	123.345	123.969	124.214	130.889	116.826	146.78	120.986	123.976		116.364	120.902	118.791	106.309	103.439	103.548	85.8741	83.9128	96.3386	118.686	104.432	88.7085	Sin3a	0.0352206	0.571994	-0.235419	0.0166627	-0.278811	0.00329256	-0.184581	0.00090418	0.0352206	0.235419					-0.106324	-0.141834	-0.332922			Sin3a
Tmem64	105.905	121.172	96.4404	161.452	107.76	170.789	35.3837	45.3147	40.4029	107.839	146.667	40.3671		73.3127	82.6596	79.0341	155.232	135.866	129.251	21.1068	41.162	33.4102	78.3355	140.116	31.893	Tmem64	-1.86129	0.00586238	-2.13531	0.000373195	0.443662	0.137017	0.838888	0.00170564	1.86129	2.13531	0.267367	0.000148814	-0.561746	0.0722716	-0.0126903	0.604297	0.539853			Tmem64
Cdc27	88.7812	99.0746	98.9615	94.3813	122.886	115.533	139.714	152.754	147.33	95.6057	110.933	146.599		46.4561	56.2204	53.028	54.0556	60.9609	55.0475	49.0161	66.2748	61.3669	51.9015	56.688	58.8859	Cdc27	0.402186	0.0188238	0.0548796	0.713195	0.214522	0.171041	0.127268	0.253617	0.402186	0.0548796	-0.0126399	0.272228	0.274644	0.0653574	0.760785	0.65769	-0.139015			Cdc27
Hnrnpf	149.122	137.095	152.191	121.401	126.897	137.783	143.773	116.358	131.07	146.136	128.694	130.4		118.093	125.926	129.405	90.6564	88.5008	94.598	56.6949	53.6471	63.1789	124.475	91.2517	57.8403	Hnrnpf	0.0190037	0.862892	-0.657777	0.000554492	-0.18337	0.0589285	-0.447931	0.000935239	0.0190037	0.657777	0.106031	0.667714	0.251395	0.229609	-0.0581283	-0.08253	-0.22659			Hnrnpf
Tmbim6	154.567	148.032	111.927	177.573	118.538	121.471	119.707	105.661	106.616	138.175	139.194	110.661		134.345	130.805	128.566	147.865	140.015	150.479	164.434	127.213	120.542	131.239	146.12	137.396	Tmbim6	-0.330947	0.221771	-0.088808	0.567314	0.0106002	0.96727	0.154955	0.0139979	0.330947	0.088808	0	#DIV/0!	0.0330421	0.890068	-0.955545	-0.550567	-0.753707			Tmbim6
Klf6	43.9333	49.0756	47.8566	53.5314	56.7201	63.7172	65.565	63.7034	67.3215	46.9552	57.9896	65.5299		145.641	168.755	123.496	145.243	130.979	109.992	115.526	125.014	112.569	145.964	128.738	117.703	Klf6	0.176361	0.0769905	-0.129285	0.368786	0.304509	0.0310751	-0.181179	0.357981	0.176361	0.129285	0.540979	0.000495613	0.104508	0.443879	0.66616	1.22888	2.18261			Klf6
Zfp148	143.782	145.701	148.013	111.649	116.732	124.402	128.643	118.398	99.594	145.832	117.594	115.545		107.402	103.84	101.903	113.361	96.5537	103.314	60.2684	66.3359	68.6149	104.382	104.41	65.0731	Zfp148	-0.02536	0.836038	-0.682124	0.00199664	-0.310493	0.00193729	0.000384012	0.995947	0.02536	0.682124	0.155893	0.0345764	0.0462012	0.888384	0.488979	0.205704	-0.03936			Zfp148
A930001N09Rik	105.589	111.401	86.6084	49.0547	54.3625	58.5178	40.181	45.965	32.6585	101.199	53.9783	39.6015		141.348	160.575	135.423	118.395	119.114	104.603	83.7772	81.652	80.2377	145.782	114.037	81.889	A930001N09Rik	-0.446826	0.0383336	-0.477767	0.00265159	-0.906749	0.00406793	-0.354305	0.0237833	0.446826	0.477767					-0.830193	-0.340103	0.03271			A930001N09Rik
Slk	141.468	142.997	138.398	89.5582	135.256	117.495	152.471	152.754	131.966	140.954	114.103	145.73		82.1881	107.609	95.7758	98.8627	106.728	98.6046	92.6669	123.67	90.4626	95.1909	101.398	102.266	Slk	0.352967	0.102267	0.0122983	0.941141	-0.30489	0.114997	0.091137	0.471385	0.352967	0.0122983	0.074651	0.0208988	-0.20101	0.402894	0.175638	0.289271	0.415429			Slk
Fam193a	146.939	145.527	144.628	92.2229	117.007	116.068	102.283	118.398	109.131	145.698	108.433	109.938		101.149	110.18	106.609	101.432	107.342	101.815	90.57	85.5829	81.7908	105.979	103.53	85.9812	Fam193a	0.0198879	0.880013	-0.26795	0.00526085	-0.426182	0.0101865	-0.0337373	0.492551	0.0198879	0.26795					-0.183082	-0.392948	-0.293517			Fam193a
Rpl6	118.846	109.466	90.57	143.865	118.477	121.751	109.031	99.4716	104.051	106.294	128.031	104.185		142.702	153.826	139.071	107.698	97.5373	111.327	54.8343	59.6147	73.5074	145.2	105.521	62.6521	Rpl6	-0.297349	0.0475267	-0.752095	0.00352009	0.26843	0.132232	-0.460509	0.00281442	0.297349	0.752095					-0.140755	0.314937	-0.0375933			Rpl6
Ppp1r12a	112.086	123.33	106.813	111.142	125.243	136.356	131.964	132.011	117.747	114.076	124.247	127.241		95.9046	100.481	83.0828	154.734	142.259	137.382	86.6125	104.952	100.118	93.156	144.792	97.2275	Ppp1r12a	0.0343469	0.748216	-0.574541	0.00322477	0.123213	0.31077	0.636258	0.00214661	0.0343469	0.574541	0.24425	0.00110488	0.274076	0.589712	0.502266	0.754471	1.07026			Ppp1r12a
Raver1	103.169	131.44	109.622	174.695	135.194	123.077	135.549	137.37	155.149	114.744	144.322	142.689		99.6219	102.058	85.0524	96.739	90.9289	106.524	98.4259	60.7553	127.479	95.5774	98.064	95.5535	Raver1	-0.0164137	0.92722	-0.0374155	0.905429	0.330878	0.171478	0.0370535	0.740097	0.0164137	0.0374155					-0.190499	-0.534608	-0.526714			Raver1
Fcer1g	0.66372	3.76405	2.15401	14.2537	5.55732	12.7684	0.694895	2.03403	1.18284	2.19393	10.8598	1.30392		1.79102	2.43624	2.43813	28.3616	43.9636	10.5064	260.89	140.574	31.3912	2.22179	27.6106	144.285	Fcer1g	-3.05807	0.0244302	2.38563	0.156473	2.30741	0.0376178	3.63542	0.058426	3.05807	2.38563	-0.23044	0.189665	1.97667	0.00114813	1.04506	1.3744	4.7953			Fcer1g
Ube4b	143.151	146.221	143.368	108.984	111.435	120.018	128.405	122.659	125.915	144.247	113.479	125.66		58.9911	70.5355	71.9946	66.6928	58.963	63.2247	62.07	58.1279	52.4104	67.1737	62.9602	57.5361	Ube4b	0.1471	0.0310731	-0.129972	0.20494	-0.346113	0.000912068	-0.0934572	0.418953	0.1471	0.129972					-0.405941	-0.469092	-0.551932			Ube4b
Ncoa3	139.547	144.733	147.257	110.743	85.6542	102.483	66.0395	66.8205	54.4225	143.846	99.6266	62.4275		128.323	150.847	149.721	128.778	103.377	136.632	76.1575	88.3528	77.6491	142.964	122.929	80.7198	Ncoa3	-0.674351	0.0114363	-0.606831	0.0171293	-0.529921	0.00460556	-0.217821	0.182187	0.674351	0.606831	-0.616775	0.215357	-0.17757	0.651684	-0.542624	-0.222392	-0.153564			Ncoa3
Rbm39	136.023	123.876	170.955	118.097	108.25	99.3737	130.277	123.781	97.2781	143.618	108.574	117.112		120.831	110.034	135.35	121.961	101.533	96.6364	116.796	112.712	122.069	122.072	106.71	117.192	Rbm39	0.109212	0.497289	0.13518	0.271005	-0.403559	0.0812268	-0.194029	0.223527	0.109212	0.13518	0.134867	0.0100009	0.0628409	0.831224	-0.193954	0.060136	-0.485544			Rbm39
Gns	34.4377	35.9558	24.5191	25.6054	19.3967	24.6709	16.0623	19.8172	16.4475	31.6376	23.2243	17.4424		31.4717	29.8103	27.1312	42.8342	60.7457	29.9536	215.409	144.2	71.2035	29.4711	44.5112	143.604	Gns	-0.41304	0.0635808	1.68986	0.080479	-0.446003	0.107811	0.594868	0.170664	0.41304	1.68986	0.0157785	0.573759	-0.126488	0.442985	-0.287012	-0.674701	-0.255891			Gns
Tlk1	138.39	132.134	130.006	77.8868	107.669	83.75	148.966	147.619	131.991	133.51	89.7685	142.858		105.039	127.153	109.381	80.5361	83.0911	81.149	96.8606	75.1549	89.7119	113.858	81.5921	87.2425	Tlk1	0.670304	0.00747912	0.0966014	0.429331	-0.572668	0.00981579	-0.480733	0.00904409	0.670304	0.0966014	-0.0177367	0.105138	-0.214456	0.503851	-0.201915	-0.284587	-0.41766			Tlk1
Pnn	113.849	101.753	111.278	84.3886	120.559	115.685	150.073	132.347	146.135	108.96	106.878	142.852		51.643	51.0786	57.7696	60.2693	47.4061	61.0691	53.4757	85.0533	48.5534	53.4971	56.2482	62.3608	Pnn	0.418557	0.0455455	0.148834	0.644294	-0.0278392	0.869742	0.0723472	0.605746	0.418557	0.148834	0.0366853	0.248504	-0.217612	0.548869	0.902262	0.805788	0.3498			Pnn
Setd7	129.973	145.403	153.055	110.156	95.4214	107.198	109.822	108.643	84.2546	142.81	104.259	100.907		104.895	92.7094	115.691	96.3982	86.5029	94.3871	85.313	75.1345	87.3045	104.432	92.4294	82.584	Setd7	-0.0471445	0.741262	-0.16249	0.11111	-0.453934	0.00908123	-0.176137	0.175148	0.0471445	0.16249	-0.067574	0.370273	-0.160885	0.508853	-0.354679	-0.175948	-0.187024			Setd7
Gm15564	35.0164	45.7523	33.4147	168.487	29.5925	19.0382	57.789	28.9443	25.7607	38.0611	72.3724	37.498		57.118	39.4804	30.1586	35.4406	30.3166	48.7682	168.598	26.5994	232.524	42.2523	38.1751	142.574	Gm15564	-0.948627	0.517712	1.901	0.162701	0.927122	0.516767	-0.146398	0.693776	0.948627	1.901										Gm15564
Hmgb2	19.2604	34.6414	35.3235	61.6055	87.1851	83.852	129.644	134.41	163.491	29.7418	77.5475	142.515		12.77	11.6388	10.3895	21.44	25.7983	21.7061	13.9597	29.4916	22.7971	11.5994	22.9815	22.0828	Hmgb2	0.877964	0.00808932	-0.0575508	0.858082	1.38259	0.00757044	0.986417	0.00191771	0.877964	0.0575508					0.514707	1.25151	-0.0649403			Hmgb2
Emb	145.203	117.899	114.304	90.2776	116.885	95.0918	154.264	134.746	138.416	125.802	100.751	142.475		110.658	115.643	123.606	113.65	97.9061	108.469	63.1332	61.9366	78.5292	116.636	106.675	67.8663	Emb	0.499912	0.014686	-0.652453	0.00536966	-0.320351	0.120576	-0.128788	0.17071	0.499912	0.652453	0.15349	0.00481189	0.386116	0.133911	-0.977808	-0.503184	-4.44679			Emb
Arl6ip1	149.569	134.515	142.431	128.809	119.365	125.957	149.994	138.783	134.108	142.172	124.71	140.961		83.1967	88.0935	99.4962	81.7159	85.4886	79.1808	82.655	74.055	64.4732	90.2621	82.1284	73.7277	Arl6ip1	0.17672	0.0413432	-0.155675	0.205449	-0.189056	0.0278406	-0.136239	0.190404	0.17672	0.155675					-0.52453	0.325053	-0.38937			Arl6ip1
Psat1	76.7604	69.0653	92.947	111.569	127.54	186.081	115.199	120.708	143.894	79.5909	141.73	126.601		21.8182	21.2797	28.189	29.0171	30.2859	38.1308	10.7405	23.2796	25.9551	23.7623	32.4779	19.9917	Psat1	-0.162859	0.567224	-0.700055	0.0852303	0.832468	0.0588054	0.450785	0.0733149	0.162859	0.700055	-0.0788555	0.155498	-0.017832	0.928608	0.538358	1.28523	-0.276173			Psat1
Ogt	115.664	117.998	136.021	107.358	117.619	94.4546	127.008	138.379	87.9898	123.227	106.478	117.792		100.227	95.923	113.429	96.136	93.7874	88.4592	128.343	161.654	134.779	103.193	92.7942	141.592	Ogt	0.145699	0.534423	0.609636	0.00952498	-0.210773	0.145692	-0.15324	0.144034	0.145699	0.609636					-0.305014	-0.039518	-0.321867			Ogt
Rps15	81.8896	81.8626	50.9899	165.236	80.1736	71.0829	71.4167	62.5597	74.9165	71.5807	105.497	69.631		149.013	155.053	120.505	94.93	78.6958	98.0423	50.3156	45.4187	76.4842	141.524	90.556	57.4062	Rps15	-0.599407	0.300804	-0.657604	0.0432831	0.559565	0.344952	-0.644163	0.014042	0.599407	0.657604	0.143704	0.452731	-0.221477	0.0719835	-0.0720767	0.19825	-0.0122733			Rps15
Arid4a	127.579	130.349	138.253	89.2118	117.619	103.273	136.709	127.772	118.32	132.06	103.368	127.6		126.623	165.892	132.031	115.406	102.025	100.268	113.931	108.903	105.787	141.515	105.9	109.54	Arid4a	0.303839	0.0681784	0.0487638	0.532574	-0.353407	0.0310911	-0.418258	0.054027	0.303839	0.0487638	-0.0294625	0.211085	0.246759	0.0977023	0.384588	0.172375	-0.0275947			Arid4a
Osbpl8	142.677	137.417	144.196	71.0918	96.0338	77.1234	145.539	129.723	116.154	141.43	81.4163	130.472		84.09	91.57	85.7819	64.6478	67.477	52.3531	87.085	76.3973	74.8275	87.1473	61.4926	79.4366	Osbpl8	0.680349	0.0123819	0.369391	0.0409406	-0.7967	0.00152685	-0.503042	0.00766847	0.680349	0.369391	-0.560456	8.08459e-05	0.410991	0.00235971	-0.059201	-0.310182	-0.625821			Osbpl8
Strn	132.971	143.692	147.185	96.0867	114.19	115.15	121.631	123.825	105.172	141.283	108.476	116.876		109.88	114.124	112.335	100.724	98.4901	89.1622	72.2886	76.0714	57.95	112.113	96.1255	68.77	Strn	0.107608	0.381464	-0.48314	0.0140115	-0.381213	0.0121046	-0.221964	0.0130003	0.107608	0.48314	0	#DIV/0!	0.290389	0.26062	-0.0711028	0.192707	0.0243217			Strn
Ubr4	144.177	135.433	143.548	103.468	131.03	129.449	112.643	125.193	121.059	141.052	121.316	119.632		130.253	103.256	111.131	83.289	115.026	111.444	120.428	99.4937	122.509	114.88	103.253	114.144	Ubr4	-0.020165	0.870198	0.144665	0.43072	-0.217467	0.102872	-0.153944	0.416524	0.020165	0.144665	-0.0187668	0.378613	0.0773506	0.774896	-0.447827	-0.173861	-0.150936			Ubr4
Selplg	94.6732	118.791	80.0177	151.219	135.623	116.45	134.31	119.632	119.441	97.8274	134.431	124.461		112.416	128.001	118.682	143.25	143.304	136.234	109.442	94.4834	113.682	119.7	140.929	105.869	Selplg	-0.111173	0.423521	-0.41269	0.0050436	0.458552	0.0728013	0.235555	0.0141151	0.111173	0.41269					-0.868847	-0.658733	0.0380167			Selplg
Jhdm1d	95.7516	104.804	104.508	72.4774	73.7132	69.7066	78.8764	75.3645	63.91	101.688	71.9657	72.7169		139.215	141.615	141.478	76.8393	76.8209	75.0102	73.1746	100.594	83.9135	140.769	76.2235	85.8939	Jhdm1d	0.0149811	0.880039	0.17232	0.293301	-0.498762	0.000744615	-0.885026	3.27016e-07	0.0149811	0.17232					-0.944297	-0.788009	-1.3183			Jhdm1d
Vezf1	142.283	145.428	134.004	79.9386	93.6762	93.0783	104.814	104.158	97.6765	140.571	88.8977	102.216		89.104	98.4063	95.4111	101.589	89.9454	88.5295	55.6907	56.3356	78.3739	94.3071	93.3548	63.4667	Vezf1	0.201407	0.0570592	-0.556723	0.0247814	-0.661086	0.000782862	-0.0146426	0.85719	0.201407	0.556723	-0.137209	0.00519257	0.205747	0.11432	-0.139994	-0.446588	0.0415007			Vezf1
Wac	136.654	141.36	143.584	106.292	123.559	133.399	137.578	138.716	114.61	140.533	121.084	130.301		113.108	116.052	113.283	116.403	102.179	111.093	97.3922	91.2042	87.3304	114.148	109.891	91.9756	Wac	0.105847	0.455049	-0.256755	0.0243034	-0.214901	0.0762197	-0.0548235	0.374073	0.105847	0.256755	0.0077985	0.24824	0.244239	0.439298	0.388947	0.260861	0.188136			Wac
Uhrf1bp1l	139.468	135.755	132.995	103.761	133.418	137.044	84.1219	106.558	94.1405	136.073	124.741	94.9401		94.8384	98.9321	95.4111	131.898	154.553	134.828	53.2985	93.2817	80.1341	96.3939	140.426	75.5714	Uhrf1bp1l	-0.393847	0.0737663	-0.893901	0.00919148	-0.125445	0.34959	0.542801	0.0036722	0.393847	0.893901	0.568003	0.00173313	-0.523764	0.094422	0.484366	0.662131	0.289177			Uhrf1bp1l
Galnt1	108.167	109.59	107.209	133.739	142.083	145.327	147.041	138.873	134.282	108.322	140.383	140.065		94.4061	96.595	82.718	113.86	123.479	114.069	80.499	83.0777	77.7009	91.2397	117.136	80.4259	Galnt1	-0.00326941	0.953149	-0.54245	0.000483774	0.374043	0.000806075	0.360447	0.0083948	0.00326941	0.54245	0.0685554	0.00825043	0.0481608	0.868542	0.115578	0.437493	0.0852173			Galnt1
Arf4	114.006	109.764	127.305	120.042	134.98	158.988	140.346	144.098	136.149	117.025	138.003	140.198		73.111	70.0389	84.1405	101.563	93.0498	103.666	57.7876	77.4156	79.3575	75.7635	99.4262	71.5203	Arf4	0.0227592	0.858859	-0.475274	0.0214963	0.237887	0.168971	0.392123	0.0116508	0.0227592	0.475274	0.0346368	0.256352	-0.022774	0.889819	0.760879	0.18565	0.0355367			Arf4
Ankrd12	143.44	133.399	143.728	70.9586	99.5548	87.3692	118.231	119.228	97.5271	140.189	85.9609	111.662		129.245	130.747	124.809	82.8171	85.212	80.9147	124.563	140.615	88.1069	128.267	82.9812	117.762	Ankrd12	0.377387	0.0777255	0.505014	0.089435	-0.705622	0.00375173	-0.628293	3.13337e-05	0.377387	0.505014	-0.0765226	0.0446303	-0.470418	0.262284	0.411351	0.271635	0.178969			Ankrd12
C230081A13Rik	112.349	139.252	126.117	101.07	124.937	122.516	138.58	148.605	133.211	125.906	116.174	140.132		71.8719	74.9761	70.6086	117.95	106.42	81.5941	88.8865	98.6994	110.731	72.4855	101.988	99.439	C230081A13Rik	0.270497	0.0532699	-0.0365151	0.847753	-0.116056	0.42069	0.492634	0.0524129	0.270497	0.0365151					0.295577	0.418919	2.02232			C230081A13Rik
Nap1l1	92.0954	90.7414	104.364	114.073	132.99	162.633	130.224	141.138	148.949	95.7335	136.565	140.104		78.6725	78.5988	75.2773	61.2919	58.9937	67.7937	34.397	61.0404	45.1883	77.5162	62.6931	46.8752	Nap1l1	0.0369026	0.826675	-0.419481	0.125068	0.512495	0.0507191	-0.306191	0.0066192	0.0369026	0.419481	0.0523879	0.272228	-0.104212	0.135936	0.842192	0.725073	-0.263355			Nap1l1
Pcbp2	129.368	135.929	119.886	110.503	130.54	118.183	133.15	146.475	140.208	128.394	119.742	139.944		123.28	124.29	115.363	90.8399	93.9411	87.4517	68.4197	62.8734	79.4093	120.978	90.7443	70.2342	Pcbp2	0.224924	0.0445805	-0.369633	0.0169832	-0.10065	0.311017	-0.414862	0.00087198	0.224924	0.369633	-0.00813015	0.626148	-0.0285153	0.722789	0.16443	0.00549333	-0.0214633			Pcbp2
Ccar1	103.748	99.2234	104.616	100.617	134.306	129.474	140.478	131.181	147.878	102.529	121.466	139.846		61.6134	60.2812	74.949	78.6222	70.5507	66.6221	64.9052	82.9352	58.183	65.6145	71.9317	68.6744	Ccar1	0.203287	0.187462	-0.0668535	0.711175	0.244516	0.150002	0.132612	0.342126	0.203287	0.0668535	-0.0591787	0.0206654	0.0621588	0.916967	0.713657	0.952035	0.190493			Ccar1
Myc	123.239	149.669	133.211	128.729	130.51	160.084	83.4629	109.854	78.4276	135.373	139.774	90.5817		102.475	88.1811	122.183	58.4865	63.0817	95.2306	40.983	61.0404	61.3928	104.28	72.2663	54.4721	Myc	-0.625809	0.0250588	-0.407806	0.254397	0.046159	0.747482	-0.529064	0.102788	0.625809	0.407806	-0.0194375	0.517752	-0.259294	0.284746	-0.322032	0.144503	-0.0746573			Myc
Casc5	16.1303	31.0452	34.4592	63.071	101.147	100.47	146.198	146.946	126.015	27.2116	88.2292	139.719		1.87746	2.29016	3.05819	6.41691	13.1042	9.47549	11.4198	39.2067	13.8147	2.40861	9.66552	21.4804	Casc5	0.663204	0.0228835	1.1521	0.263869	1.69704	0.0114453	2.00465	0.0209102	0.663204	1.1521	-0.716795	0.055981	0.161069	0.366846	1.17437	1.18862	-0.943287			Casc5
2610507B11Rik	126.948	135.78	119.562	109.49	143.614	133.042	136.155	147.91	134.979	127.43	128.716	139.681		91.3804	94.1409	91.2895	91.0759	103.961	100.432	117.032	106.133	94.6561	92.2703	98.4897	105.941	2610507B11Rik	0.117954	0.371225	0.105209	0.377727	0.0144817	0.913548	0.0941074	0.19107	0.117954	0.105209	-0.0520195	0.822521	-0.0274971	0.816548	-0.13735	0.136815	-0.055793			2610507B11Rik
Sec16a	137.496	140.096	140.126	113.247	117.038	123.688	106.053	110.908	109.978	139.239	117.991	108.98		117.92	110.852	118.135	110.425	105.744	111.702	103.978	86.9475	109.178	115.635	109.29	100.035	Sec16a	-0.114619	0.0567228	-0.127667	0.253958	-0.238886	0.00258895	-0.0814177	0.10198	0.114619	0.127667	-0.128243	0.0152527	-0.00926702	0.931302	-0.45404	-0.440231	-0.373384			Sec16a
Stag2	135.602	135.135	146.789	94.0082	106.689	112.066	123.713	124.476	109.878	139.175	104.254	119.356		114.03	119.003	117.697	90.2107	95.2628	87.3814	61.3907	84.0961	63.4895	116.91	90.9516	69.6588	Stag2	0.19516	0.10234	-0.384794	0.0487631	-0.416795	0.00602524	-0.362224	0.000696394	0.19516	0.384794					0.525771	0.363237	0.113631			Stag2
Ylpm1	127.868	142.055	147.113	111.062	137.552	123.128	148.069	133.446	123.773	139.012	123.914	135.096		95.3283	96.7995	92.4202	107.593	93.3571	102.892	78.4612	96.072	86.9162	94.8493	101.281	87.1498	Ylpm1	0.124648	0.343484	-0.216794	0.0985221	-0.165872	0.190208	0.094654	0.216004	0.124648	0.216794	-0.00939482	0.495025	-0.196527	0.519568	0.254898	0.000370333	-0.0408407			Ylpm1
Suv420h1	148.017	125.562	143.007	80.4182	79.5	72.6122	79.14	80.4326	65.5535	138.862	77.5101	75.042		95.0977	101.006	97.8913	85.2292	80.8474	83.0703	61.5384	60.8367	70.2975	97.9985	83.0489	64.2242	Suv420h1	-0.0466865	0.669022	-0.370845	0.00464699	-0.841197	0.00106157	-0.238798	0.0021485	0.0466865	0.370845	-0.0607684	0.207237	-0.0440945	0.448977	-0.33879	-0.251659	-0.35753			Suv420h1
Gm14446	35.2268	65.2459	32.4423	28.0835	30.8479	33.9227	20.2007	21.9925	13.3099	44.305	30.9514	18.501		118.496	140.884	156.797	61.554	59.8236	90.4508	45.8856	34.8482	73.8698	138.726	70.6095	51.5345	Gm14446	-0.742396	0.0165759	-0.454324	0.28003	-0.517467	0.277624	-0.974304	0.0102541	0.742396	0.454324										Gm14446
Pom121	113.612	137.665	122.767	133.046	134.031	126.9	138.712	142.82	134.481	124.681	131.326	138.671		84.5798	84.617	84.25	99.4657	88.3164	98.464	71.9638	67.2117	79.8235	84.4822	95.4154	72.9996	Pom121	0.0785166	0.0888211	-0.386332	0.0118861	0.074902	0.417461	0.175573	0.0373525	0.0785166	0.386332					-0.027388	-0.584776	-0.222789			Pom121
Mdn1	148.07	123.429	144.376	103.308	117.619	140.077	78.8764	93.3495	78.5521	138.625	120.335	83.5927		129.936	103.665	125.065	67.7154	83.0911	99.4949	49.7249	84.1164	73.3003	119.555	83.4338	69.0472	Mdn1	-0.525605	0.035384	-0.273049	0.352449	-0.204134	0.237136	-0.518975	0.041709	0.525605	0.273049	0.0452798	0.07076	-0.229926	0.362403	0.280814	0.421981	-0.0487873			Mdn1
Dpp4	30.308	43.1482	34.8193	99.231	118.875	105.414	138.501	138.761	138.465	36.0918	107.84	138.576		27.7544	40.795	35.2285	84.4951	85.0583	93.7779	67.0612	59.9813	86.7868	34.5926	87.7771	71.2764	Dpp4	0.361781	0.00608913	-0.30042	0.126299	1.57915	0.000486237	1.34338	0.000385745	0.361781	0.30042	1.0041	0.000703837	0.536296	0.125074	0.0582852	0.199529	-1.86266			Dpp4
Hnrnpa0	107.93	120.031	94.4236	86.4671	122.304	123.179	114.83	149.323	151.539	107.462	110.65	138.564		79.6523	77.1965	77.6846	73.195	65.6021	82.8594	29.0809	46.763	36.5683	78.1778	73.8855	37.4707	Hnrnpa0	0.324549	0.175049	-0.979527	0.00703464	0.0421792	0.833083	-0.0814675	0.443214	0.324549	0.979527	-0.0551158	0.23705	-0.106031	0.809743	-0.374992	-0.549026	-0.549524			Hnrnpa0
Nedd9	154.067	135.582	125.792	90.7839	83.8171	95.1428	79.6145	77.0239	70.235	138.48	89.9146	75.6245		94.3197	102.788	101.867	106.492	103.685	109.757	79.4358	93.7298	90.825	99.6584	106.645	87.9968	Nedd9	-0.249703	0.0298029	-0.27729	0.0165902	-0.623054	0.0055304	0.0977498	0.0947989	0.249703	0.27729	-0.283937	0.00710515	0.431797	0.176485	-0.341074	-0.211426	0.239166			Nedd9
Gm10123	88.0447	92.0559	81.7104	131.021	118.109	120.808	133.414	128.692	151.862	87.2703	123.313	137.989		79.3065	79.183	80.3472	68.9476	63.9423	77.0252	39.5063	44.4615	54.999	79.6122	69.9717	46.3223	Gm10123	0.162232	0.143824	-0.595066	0.0164668	0.498761	0.00189442	-0.186218	0.0655175	0.162232	0.595066										Gm10123
Gabpa	125.659	134.515	130.906	101.709	134.582	128.098	138.896	142.326	132.414	130.36	121.463	137.879		100.976	101.474	96.3229	105.444	93.603	94.9729	65.5254	69.391	77.6491	99.591	98.0065	70.8552	Gabpa	0.182886	0.191783	-0.468004	0.0063065	-0.101988	0.439525	-0.0231381	0.717757	0.182886	0.468004	-0.00759524	0.303701	0.130449	0.434228	0.291541	0.432496	0.0286917			Gabpa
E2f2	24.1266	49.1748	49.8014	78.3931	96.5543	82.5522	139.292	137.258	136.623	41.0343	85.8332	137.724		22.1352	23.5	22.499	15.5409	22.1407	11.6311	37.055	40.6935	43.0656	22.7114	16.4376	40.2714	E2f2	0.682175	0.00072971	1.29276	0.00250879	1.06471	0.0113095	-0.466421	0.112487	0.682175	1.29276	-1.0209	0.00750987	0.476619	0.0876414	-0.794784	-0.622324	-1.77528			E2f2
Map4k4	133.182	137.566	123.415	118.523	143.737	108.753	142.56	135.599	134.655	131.388	123.671	137.605		71.4397	93.3229	71.9216	86.3566	81.3699	80.5632	69.2762	61.8754	80.9107	78.8947	82.7632	70.6875	Map4k4	0.154023	0.263356	-0.227536	0.10702	-0.0873223	0.529745	0.0690608	0.630516	0.154023	0.227536	-0.196567	0.00661861	0.287085	0.236955	-0.245751	-0.03537	-0.69784			Map4k4
Pafah1b1	135.234	132.482	143.836	113.7	108.434	115.048	119.575	117.524	121.781	137.184	112.394	119.627		119.476	115.935	117.587	108.799	99.7503	92.911	85.0767	81.8761	95.6915	117.666	100.487	87.5481	Pafah1b1	0.0899718	0.0376264	-0.19886	0.10573	-0.28754	0.0033548	-0.227692	0.0218768	0.0899718	0.19886	-0.0293465	0.187397	0.00589085	0.914771	0.14801	0.173483	-0.006557			Pafah1b1
Slfn5	122.292	162.218	86.7165	82.2036	116.915	84.8715	89.0511	90.2997	77.7054	123.742	94.6635	85.6854		96.7114	118.535	150.378	111.71	123.971	117.443	123.943	78.9839	208.45	121.875	117.708	137.126	Slfn5	-0.143758	0.490857	0.22029	0.637254	-0.386458	0.300838	-0.0501917	0.807136	0.143758	0.22029	-1.24449	0.000393241	0.687577	0.017408	-1.78879	-1.30476	-2.17721			Slfn5
Tm9sf3	143.651	134.763	132.779	113.461	112.353	133.323	114.303	111.2	106.043	137.064	119.712	110.516		89.5074	94.0241	93.8792	102.507	95.7238	95.8164	73.4405	78.7395	60.668	92.4702	98.0158	70.9493	Tm9sf3	-0.115319	0.272071	-0.466225	0.00962631	-0.195285	0.0841679	0.0840251	0.108331	0.115319	0.466225	0	#DIV/0!	-0.00896154	0.926611	-0.0261352	0.430543	-0.196253			Tm9sf3
Cxcr6	3.82017	13.0149	9.32093	81.5907	51.3926	85.7381	21.0442	25.1096	26.9809	8.71865	72.9071	24.3782		3.26064	3.9554	3.09466	137.246	128.274	144.598	9.97265	40.9991	23.263	3.4369	136.706	24.7449	Cxcr6	-1.58047	0.0114579	-2.46587	0.000384182	3.06388	0.00451363	5.31383	9.42236e-06	1.58047	2.46587					2.93523	4.28886	4.02898			Cxcr6
Glg1	148.07	130.919	130.906	110.956	114.282	126.288	103.522	106.423	93.4931	136.632	117.175	101.146		110.428	108.368	113.356	118.894	117.577	110.039	161.48	95.7665	94.1642	110.718	115.503	117.137	Glg1	-0.212226	0.0579307	0.0202638	0.94523	-0.221624	0.0576893	0.0610482	0.199285	0.212226	0.0202638					-0.07944	-0.115024	-0.0750333			Glg1
Plec	106.51	146.618	109.01	120.469	131.336	85.891	134.811	120.125	116.676	120.713	112.565	123.871		147.514	135.45	126.232	94.3532	98.2135	69.0823	121.374	68.006	120.102	136.399	87.2163	103.16	Plec	0.138073	0.487133	0.24222	0.46608	-0.100813	0.688151	-0.645161	0.0111315	0.138073	0.24222					-1.49476	-0.755112	-0.537092			Plec
BC016423	140.047	128.017	139.622	81.9371	81.4902	94.9389	71.6276	77.1585	64.3084	135.896	86.1221	71.0315		111.12	107.901	123.204	78.2551	70.3355	78.8294	60.741	72.2627	61.9105	114.075	75.8067	64.9714	BC016423	-0.277924	0.0591045	-0.22252	0.0768874	-0.658043	0.00109152	-0.589586	0.00210006	0.277924	0.22252					0.661862	0.263186	0.199777			BC016423
Tgoln1	140.941	139.401	127.197	99.7107	79.898	102.228	93.6903	97.543	84.1301	135.846	93.9456	91.7878		112.186	117.133	119.812	130.666	108.111	110.718	113.902	83.2203	74.2839	116.377	116.498	90.4686	Tgoln1	-0.0335241	0.803316	-0.364817	0.135526	-0.532079	0.00721619	0.00150067	0.987833	0.0335241	0.364817					-0.31064	-0.0221617	0.197975			Tgoln1
Eps15	133.208	138.781	135.336	112.501	115.905	142.574	80.9851	100.122	83.2087	135.775	123.66	88.1052		118.986	142.929	119.922	120.991	117.209	106.876	73.1451	101.693	72.7049	127.279	115.025	82.5145	Eps15	-0.489081	0.0343138	-0.479229	0.0361154	-0.134839	0.277471	-0.146048	0.240321	0.489081	0.479229	0.0352681	0.272228	-0.510651	0.053994	0.517786	0.306621	-0.254836			Eps15
Mtdh	137.233	133.573	136.381	117.431	145.727	140.637	124.952	150.399	128.704	135.729	134.598	134.685		114.347	101.503	100.153	103.634	113.582	103.853	76.3052	98.5772	121.396	105.334	107.023	98.7595	Mtdh	0.000929728	0.994475	-0.11593	0.571465	-0.0120647	0.903762	0.0229474	0.777514	0.000929728	0.11593	0.0411087	0.219735	0.1062	0.614008	0.610664	0.446206	0.120787			Mtdh
Spcs3	152.857	140.939	113.007	108.424	105.372	148.819	96.1153	89.4251	102.134	135.601	120.872	95.8914		84.1764	88.3857	79.9095	80.2477	72.4256	92.3252	59.2938	69.6354	55.232	84.1572	81.6662	61.3871	Spcs3	-0.334003	0.159458	-0.411804	0.0480577	-0.16589	0.466381	-0.0433478	0.712048	0.334003	0.411804					-0.327474	0.0777667	-0.457039			Spcs3
Tulp4	139.495	136.995	130.114	86.9468	79.5	95.2702	80.2998	69.8703	77.4564	135.535	87.239	75.8755		76.3672	71.7917	77.8669	59.5352	60.1617	59.5462	45.6493	39.6345	55.0249	75.342	59.7477	46.7695	Tulp4	-0.201339	0.10848	-0.353314	0.0443349	-0.635618	0.000833541	-0.33457	0.00105984	0.201339	0.353314					-0.00286267	-0.226091	-0.037416			Tulp4
Smg7	134.181	133.994	137.641	89.3983	117.007	111.225	118.31	117.95	116.328	135.272	105.877	117.529		80.7761	87.3924	99.3138	91.2594	84.1977	93.9185	70.9892	78.3322	75.4488	89.1608	89.7919	74.9234	Smg7	0.150632	0.239007	-0.261169	0.0145211	-0.353479	0.0257608	0.0101757	0.923215	0.150632	0.261169	-0.0800501	0.0145893	0.0295491	0.857808	0.150624	0.0638337	0.0600017			Smg7
Cep192	103.564	113.013	109.91	117.484	137.093	142.651	133.361	146.52	124.969	108.829	132.409	134.95		67.463	80.1179	71.6663	87.0383	84.2284	74.7759	59.1166	75.7455	82.5415	73.0824	82.0142	72.4679	Cep192	0.0274189	0.809741	-0.178532	0.292641	0.282943	0.0440013	0.166349	0.164347	0.0274189	0.178532	0.0826957	0.231784	-0.452039	0.0214477	0.818755	0.640891	0.061004			Cep192
Gspt1	122.239	117.899	122.299	90.2776	118.079	128.327	137.051	139.904	127.857	120.812	112.228	134.938		68.1258	78.5988	79.873	69.1836	63.4505	71.4957	49.5773	56.0301	47.0262	75.5325	68.0433	50.8778	Gspt1	0.265862	0.129793	-0.419415	0.00877734	-0.106337	0.495448	-0.150646	0.16571	0.265862	0.419415	-0.0242553	0.250769	0.172011	0.339097	0.184508	0.182927	-0.27865			Gspt1
Ccr2	3.05736	9.17069	7.23208	90.5708	63.2724	99.9599	2.01286	12.1926	5.06749	6.48671	84.601	6.42433		2.07918	1.58901	0.979156	146.554	158.088	99.7761	12.6897	95.3592	37.7332	1.54912	134.806	48.594	Ccr2	-3.71906	0.00237454	-1.47203	0.0465286	3.70512	0.00218552	6.4433	0.00171396	3.71906	1.47203										Ccr2
Rhoa	147.333	128.935	127.233	124.759	124.723	119.865	120.471	117.771	124.321	134.5	123.116	120.854		120.11	130.601	115.29	104.342	110.846	107.344	74.0311	83.7295	88.5211	122	107.511	82.0939	Rhoa	-0.0267453	0.416999	-0.389136	0.0054826	-0.127596	0.16144	-0.1824	0.0415539	0.0267453	0.389136					0.064795	0.0343667	-0.16013			Rhoa
Ctcf	127.711	141.881	133.644	111.435	124.876	121.395	134.811	139.075	125.068	134.412	119.235	132.984		91.2652	112.049	92.4931	87.8772	87.5787	92.419	57.64	60.3886	71.6953	98.6026	89.2916	63.2413	Ctcf	0.157447	0.0760718	-0.497658	0.00470733	-0.172848	0.0577098	-0.143101	0.24924	0.157447	0.497658					-0.0272265	-0.149	-0.349357			Ctcf
Nfat5	119.03	126.207	157.773	64.0037	71.5393	65.9855	78.4019	75.0057	54.9952	134.337	67.1762	69.4676		67.6647	63.5824	81.4414	71.3073	70.8273	73.2061	74.6809	112.06	72.3425	70.8962	71.7802	86.3612	Nfat5	0.0483908	0.779248	0.266797	0.321126	-0.999835	0.00517337	0.0178776	0.879039	0.0483908	0.266797					0.528893	0.455878	0.334424			Nfat5
Prpf40a	110.981	117.675	115.456	114.313	135.654	121.904	135.681	136.765	130.098	114.704	123.957	134.181		80.1133	83.8574	85.4171	80.641	78.5114	73.2764	55.5726	72.0591	57.3028	83.1293	77.4763	61.6448	Prpf40a	0.114343	0.195079	-0.329774	0.0492095	0.11192	0.230529	-0.101602	0.103959	0.114343	0.329774	-0.000765203	0.272228	-0.195306	0.489936	1.26784	0.874309	0.105496			Prpf40a
Slfn8	118.347	136.028	100.51	100.883	90.1857	117.928	34.8565	44.1486	38.585	118.295	102.999	39.1967		114.894	129.491	158.074	120.309	117.762	139.256	65.8503	74.055	103.716	134.153	125.776	81.2071	Slfn8	-1.39383	0.00169869	-0.631176	0.0288821	-0.199757	0.306306	-0.0930246	0.591446	1.39383	0.631176	0.165308	0.0876603	-0.233948	0.217636	-0.429652	-0.273864	0.045867			Slfn8
Ngp	0.400683	15.495	4.89113	0.37064	0.2	0.228678	0.2	0.307286	0.211678	6.92892	0.266439	0.239655		0.580737	0.478857	0.979156	1.90735	22.8476	1.72004	42.5483	322.413	37.0343	0.679583	8.82501	133.998	Ngp	-0.15285	0.691473	3.92447	0.255838	-4.70075	0.210781	3.69888	0.310045	0.15285	3.92447					-0.0490633	-0.364234	-0.225757			Ngp
Ube2j1	134.786	144.436	122.047	93.3953	105.862	105.491	99.2257	95.4126	100.565	133.756	101.583	98.4012		108.929	107.813	108.907	90.2893	87.2098	86.8894	76.3052	60.2461	95.6138	108.55	88.1295	77.3884	Ube2j1	-0.0459076	0.507495	-0.187509	0.355131	-0.396952	0.0137452	-0.30066	5.80301e-05	0.0459076	0.187509	-0.197203	0.0361824	0.41568	0.102235	-0.164324	-0.246405	0.10048			Ube2j1
Rnf145	144.308	139.823	116.969	90.7306	102.984	102.075	103.575	103.867	92.4472	133.7	98.5967	99.963		77.6063	78.5403	83.2651	60.6888	68.3684	78.3373	70.7529	53.4231	73.6368	79.8039	69.1315	65.9376	Rnf145	0.0198559	0.81428	-0.0682426	0.714159	-0.439388	0.0197884	-0.207116	0.119337	0.0198559	0.0682426	-0.206713	0.00844216	0.190289	0.296353	-0.645902	-0.235073	-0.73366			Rnf145
Eif4g3	135.628	129.828	135.588	113.727	120.804	117.164	107.872	102.947	116.154	133.681	117.231	108.991		96.0775	88.8531	91.6178	91.4429	93.4493	93.0984	128.757	117.376	95.8727	92.1828	92.6636	114.002	Eif4g3	-0.105153	0.131828	0.298984	0.0917684	-0.189439	0.00423962	0.00750514	0.837238	0.105153	0.298984	-0.203855	0.0014517	0.473341	0.184698	0.377181	0.199747	-0.000358667			Eif4g3
Camk1d	128.342	143.369	128.782	53.6647	53.9033	56.8356	52.5962	53.1187	49.3674	133.498	54.8012	51.6941		63.4576	65.832	55.4717	74.3486	81.2162	70.1367	103.329	65.5212	69.0809	61.5871	75.2338	79.3102	Camk1d	-0.0842071	0.116233	0.0761247	0.760287	-1.28453	9.83614e-05	0.288753	0.0386666	0.0842071	0.0761247	0.0955439	0.20872	-0.419284	0.122674	-0.2069	0.116929	0.193783			Camk1d
Trrap	127.816	131.713	139.298	112.848	129.04	110.486	130.593	128.58	116.975	132.942	117.458	125.383		84.4934	71.821	79.1071	75.7906	77.8967	77.283	65.2006	66.0304	71.4624	78.4738	76.9901	67.5644	Trrap	0.0941939	0.333527	-0.188408	0.0102316	-0.178655	0.0830356	-0.0275387	0.710725	0.0941939	0.188408					-0.135731	-0.186736	-0.389072			Trrap
Vprbp	118.347	127.869	118.481	130.355	136.511	131.666	123.134	131.001	110.376	121.566	132.844	121.504		97.6047	102.029	97.3077	91.9149	94.4329	91.7161	55.8975	56.193	75.2158	98.9805	92.6879	62.4354	Vprbp	-0.12873	0.145961	-0.570017	0.0093771	0.127997	0.0370557	-0.0947619	0.0232354	0.12873	0.570017					0.350527	0.280303	-0.151362			Vprbp
Gnb1	122.792	116.659	102.527	122.467	115.813	129.296	132.386	130.844	134.904	113.992	122.525	132.712		86.3376	92.1836	89.7576	100.2	91.7896	95.2775	93.1394	78.0267	82.1014	89.4262	95.7556	84.4225	Gnb1	0.115214	0.0664862	-0.18173	0.0917706	0.104142	0.298759	0.098659	0.100165	0.115214	0.18173					-0.189525	0.17944	0.0160067			Gnb1
Dcp2	125.843	142.948	128.529	81.0311	91.2267	84.7441	96.6952	90.1203	91.7748	132.44	85.6673	92.8634		74.3501	65.569	91.5448	68.8952	63.9423	60.8348	67.327	63.6678	67.4242	77.1546	64.5574	66.1396	Dcp2	0.116366	0.114354	0.034932	0.582994	-0.628523	0.00154488	-0.25717	0.189635	0.116366	0.034932	0.057437	0.221654	-0.106482	0.824059	-0.594833	-0.126421	-0.769052			Dcp2
Topbp1	61.5042	68.7429	72.3826	80.6581	102.8	110.512	136.656	126.83	133.834	67.5432	97.99	132.44		29.4545	40.1523	35.6662	50.3588	37.2323	42.114	38.1182	45.2965	37.8885	35.091	43.235	40.4344	Topbp1	0.434632	0.0215758	-0.0966173	0.57048	0.536823	0.032761	0.301099	0.173807	0.434632	0.0966173					0.864538	0.636629	-0.020463			Topbp1
2016-09-09	137.206	143.865	116.14	130.435	133.48	125.218	131.41	123.175	142.026	132.404	129.711	132.204		89.7379	96.8871	83.1922	120.414	128.52	123.488	102.059	72.3035	99.419	89.9391	124.14	91.2604	42622	0.0274675	0.697467	-0.443914	0.0284163	-0.0296498	0.772265	0.464954	0.00175678	0.0274675	0.443914	-0.0768355	0.038826	0.0244534	0.885202						2016-09-09
Grn	5.81925	11.4028	7.16005	7.45874	7.57812	6.77887	4.1216	5.01658	5.04259	8.12736	7.27191	4.72692		5.22014	6.67236	6.37735	27.4178	48.7892	13.5055	246.626	108.72	41.849	6.08995	29.9042	132.398	Grn	-0.621434	0.00290117	2.14647	0.169051	-0.160452	0.641483	2.29585	0.081256	0.621434	2.14647	0.0453164	0.726657	-0.739751	0.0379217	0.150365	0.567456	0.281425			Grn
Notch1	69.5794	111.004	84.4475	72.8505	98.9425	64.7366	125.954	139.366	131.667	88.3436	78.8432	132.329		75.7333	70.5063	73.3077	67.3745	55.582	71.2614	67.1203	42.5266	77.3385	73.1824	64.7393	62.3284	Notch1	0.747072	0.00833508	-0.054751	0.84225	-0.16414	0.58268	-0.176856	0.163272	0.747072	0.054751	-0.353911	0.000886533	0.362831	0.353029	-1.09527	-0.859452	-0.355213			Notch1
Stt3b	83.3626	75.9352	83.259	121.268	125.948	134.75	145.17	125.754	125.865	80.8523	127.322	132.263		69.0479	80.4393	74.949	94.458	89.2384	93.0984	62.0405	66.9673	68.6408	74.8121	92.265	65.8828	Stt3b	0.0549293	0.549419	-0.48588	0.00047308	0.65512	0.00056552	0.302512	0.00869589	0.0549293	0.48588					0.0581605	0.26913	-0.718114			Stt3b
Hmha1	150.595	134.664	104.76	100.59	114.956	99.7305	99.4102	97.7224	113.489	130.006	105.092	103.541		137.659	141.994	116.821	94.1172	105.682	107.602	79.3472	68.0875	111.223	132.158	102.467	86.2192	Hmha1	-0.0214578	0.836043	-0.249081	0.297791	-0.306927	0.156729	-0.367106	0.0283173	0.0214578	0.249081	-0.208803	0.00201215	0.143952	0.20594	-1.05428	-0.86419	-0.601343			Hmha1
Rpl31	95.8043	103.291	85.9962	114.233	96.5236	92.1608	81.855	87.4965	92.1235	95.0304	100.973	87.1583		136.651	127.241	132.432	82.5549	74.8845	85.3899	48.8685	41.8748	72.1095	132.108	80.9431	54.2843	Rpl31	-0.212253	0.134272	-0.576374	0.0508966	0.0875027	0.518528	-0.706739	0.000249485	0.212253	0.576374					-0.56809	-0.02813	-1.06142			Rpl31
Git2	96.2251	111.946	93.9914	94.4079	112.016	93.6136	133.229	124.565	138.49	100.721	100.013	132.095		76.396	87.1002	85.8183	82.922	75.6837	81.2661	77.7228	62.7309	79.7458	83.1049	79.9572	73.3998	Git2	0.401393	0.0114623	-0.123452	0.321124	-0.0101816	0.935673	-0.0557041	0.477687	0.401393	0.123452					0	-0.304238	-0.0393967			Git2
Rb1	127.763	138.955	129.214	94.6211	121.386	143.9	90.8962	121.852	112.493	131.977	119.969	108.414		67.3766	70.2434	55.3623	80.9818	94.0333	88.9747	64.285	91.1635	75.4229	64.3274	87.9966	76.9571	Rb1	-0.146112	0.532561	-0.193393	0.272036	-0.13763	0.458997	0.452014	0.0162821	0.146112	0.193393	0.400257	0.00182689	-0.0775782	0.446775	0.359135	0.332914	-0.586499			Rb1
Baz1a	62.6879	77.4232	87.6528	87.0534	99.7998	100.24	150.494	133.109	112.045	75.9213	95.6978	131.883		75.5316	77.0796	89.174	87.248	67.0467	70.4179	102.354	117.987	103.613	80.595	74.9042	107.985	Baz1a	0.4627	0.0386409	0.527706	0.0145046	0.333981	0.0790534	-0.105645	0.495184	0.4627	0.527706	-0.336149	0.0114378	0.557309	0.00639232	0.348441	0.551492	0.794081			Baz1a
Set	83.5993	88.1373	89.5976	108.291	123.774	141.249	132.148	129.454	133.261	87.1114	124.438	131.621		74.4365	78.9493	82.2439	80.1691	70.981	91.7629	42.5483	56.6411	56.4745	78.5432	80.971	51.8879	Set	0.0809648	0.495348	-0.642006	0.0187773	0.514493	0.0182687	0.0439178	0.724706	0.0809648	0.642006	0.114117	0.256867	-0.118326	0.0173213	0.394182	0.630753	0.171637			Set
Kif5b	132.366	125.736	136.561	106.133	109.291	100.444	127.272	121.179	105.072	131.554	105.289	117.841		89.882	97.5006	98.5479	85.0194	79.2183	70.7927	80.2037	84.8497	70.0387	95.3102	78.3435	78.364	Kif5b	0.162484	0.152269	0.000377124	0.997446	-0.321299	0.00299019	-0.282816	0.0266162	0.162484	0.000377124	-0.161755	0.1361	-0.684435	0.47742	0.459166	0.394114	-0.128642			Kif5b
Fam63b	127.684	132.556	134.04	90.7839	86.9708	89.3317	87.2586	82.4733	72.6753	131.427	89.0288	80.8024		106.278	118.038	130.864	103.766	94.5866	87.4752	70.6938	83.4647	75.9147	118.394	95.2758	76.6911	Fam63b	-0.139874	0.137106	-0.31305	0.0362736	-0.561914	4.41275e-05	-0.313411	0.0533986	0.139874	0.31305					0.0116412	-0.224351	0.153649			Fam63b
Ptpn7	87.6764	89.6254	70.762	129.875	109.873	131.64	130.672	112.635	150.667	82.6879	123.796	131.325		45.7357	45.6739	43.3623	80.9032	66.5549	99.3309	37.9115	35.3777	47.3886	44.9239	82.263	40.2259	Ptpn7	0.0851731	0.593934	-1.03212	0.0144338	0.582219	0.0110794	0.872759	0.0172049	0.0851731	1.03212					0.24673	0.612319	0.366294			Ptpn7
Zfp644	135.681	123.132	135.012	73.7032	91.1655	89.9689	105.394	113.151	86.0724	131.275	84.9459	101.539		71.6126	74.2166	80.9673	55.7598	53.1231	50.8535	46.8602	61.4477	47.8804	75.5988	53.2455	52.0628	Zfp644	0.257419	0.166525	-0.0324063	0.821524	-0.627974	0.00263454	-0.505705	0.00202677	0.257419	0.0324063					0.0653352	-0.0304973	-0.355729			Zfp644
Ascc3	136.023	120.503	137.137	83.9357	91.3492	100.47	80.827	82.5405	70.235	131.221	91.9181	77.8675		98.6997	100.481	112.919	85.5176	80.7552	89.0216	61.627	75.4808	70.0387	104.033	85.0981	69.0488	Ascc3	-0.239328	0.0839251	-0.301511	0.0266944	-0.513574	0.00544543	-0.289842	0.0202613	0.239328	0.301511	0	#DIV/0!	-0.0152446	0.82597	0.0547273	-0.134032	-0.374342			Ascc3
Psme1	129.578	124.744	89.4176	152.498	122.947	118.081	90.2109	95.0314	105.371	114.58	131.176	96.8711		104.924	109.595	105.843	106.807	110.662	126.627	101.409	65.6434	131.854	106.787	114.699	99.6354	Psme1	-0.43736	0.0421574	-0.203118	0.494727	0.195146	0.374253	0.103107	0.273192	0.43736	0.203118	0.0702307	0.0625484	-0.136045	0.320599	-0.632844	-0.357817	-0.862713			Psme1
Tle3	75.9186	76.0592	75.2638	68.4271	91.8697	52.7067	137.526	117.457	138.142	75.7472	71.0012	131.041		52.1328	54.4383	50.6207	38.246	40.3982	32.9996	60.6229	39.6956	89.0388	52.3973	37.2146	63.1191	Tle3	0.884107	0.0105742	0.762209	0.147839	-0.0933499	0.698077	-0.493624	0.00350844	0.884107	0.762209					-0.882226	-0.905911	-1.51117			Tle3
Mbtd1	127.053	130.324	135.552	80.1518	111.006	79.5956	126.059	133.939	107.911	130.976	90.2511	122.637		59.8556	55.6361	55.9459	48.9955	48.0823	44.4805	62.4244	55.5209	59.995	57.1458	47.1861	59.3134	Mbtd1	0.442372	0.0663894	0.329998	0.00772681	-0.53729	0.0188282	-0.276288	0.00675447	0.442372	0.329998	0.00885096	0.0632812	-0.0526313	0.690633	0.0249995	0.0597207	-0.588934			Mbtd1
Epb4.1	106.562	134.987	102.707	89.5848	115.782	108.065	131.938	131.091	129.8	114.752	104.477	130.943		107.143	118.769	97.5995	107.934	103.838	110.109	121.285	76.825	85.2077	107.837	107.294	94.4392	Epb4.1	0.325746	0.0274233	-0.184109	0.403168	-0.135329	0.46734	-0.00728673	0.93634	0.325746	0.184109					0.0027655	-0.19743	0.292512			Epb4.1
Pds5b	112.349	106.49	131.303	91.983	115.66	114.615	138.686	137.011	116.751	116.714	107.419	130.816		75.5316	78.1897	79.7271	59.9809	65.2947	66.177	57.7876	65.5415	61.0563	77.8161	63.8175	61.4618	Pds5b	0.284286	0.0888764	-0.0542627	0.471489	-0.119724	0.43632	-0.286116	0.00362879	0.284286	0.0542627					0.56891	0.472093	-0.039568			Pds5b
Pcm1	124.633	121.768	122.587	96.9927	132.592	124.326	134.626	145.802	111.995	122.996	117.97	130.808		110.831	113.539	103.581	111.421	118.899	94.8792	81.4441	99.0252	83.6546	109.317	108.4	88.0413	Pcm1	0.149028	0.430315	-0.300111	0.0863911	-0.0601902	0.665607	-0.0121597	0.910828	0.149028	0.300111					0.831924	0.278398	-0.0588307			Pcm1
Traf6	118.873	140.418	132.959	87.2932	100.626	98.711	103.443	113.958	95.3109	130.75	95.5435	104.237		86.28	91.1318	104.165	82.6074	74.239	77.2595	61.0068	61.5496	63.7225	93.8589	78.0353	62.093	Traf6	0.125643	0.271167	-0.329697	0.00350221	-0.45258	0.00963293	-0.266367	0.0544353	0.125643	0.329697	0.0989189	0.432811	-0.187012	0.112365	-0.0774522	-0.265165	-0.290791			Traf6
Ube2h	131.525	128.34	132.203	108.584	92.8495	84.9479	95.4036	86.6219	79.8221	130.689	95.4605	87.2825		99.132	107.697	103.435	96.5817	90.1605	79.5323	77.841	53.0157	75.3711	103.421	88.7582	68.7426	Ube2h	-0.129211	0.379358	-0.368676	0.0985123	-0.453164	0.00750005	-0.220582	0.0575253	0.129211	0.368676					0.00834	0.131567	0.423157			Ube2h
Hspd1	73.4198	79.5065	97.5569	100.51	112.323	125.804	129.776	126.584	135.378	83.4944	112.879	130.579		47.2341	48.3616	70.2073	56.5201	45.9307	54.7195	32.3001	40.9787	35.0152	55.2677	52.3901	36.098	Hspd1	0.210149	0.0843071	-0.537377	0.0172429	0.435024	0.0461535	-0.0771413	0.74219	0.210149	0.537377	-0.231397	0.562725	-0.148724	0.441801	0.703519	1.17453	-0.214118			Hspd1
Igj	0.321772	1.77997	1.61379	0.450581	0.505341	0.305139	0.273147	0.643664	0.485596	1.23851	0.420354	0.467469		1.27232	1.73509	0.723836	7.30833	12.4894	8.74915	67.2679	127.295	196.983	1.24375	9.51564	130.515	Igj	0.153267	0.720837	3.77777	0.0321081	-1.55893	0.153126	2.93561	0.00623735	0.153267	3.77777					-0.00251733	-0.087403	-0.0252643			Igj
Cyld	132.735	128.935	128.674	86.3872	90.9511	88.4142	76.0032	74.8038	70.9571	130.114	88.5842	73.9214		113.569	120.084	112.59	102.691	90.6831	99.8464	59.8845	67.7819	74.4392	115.414	97.74	67.3686	Cyld	-0.261057	0.00189444	-0.536874	0.0054316	-0.55466	2.3897e-05	-0.239801	0.0149489	0.261057	0.536874					0.0114507	-0.0525667	0.0256833			Cyld
Smpdl3a	17.3929	23.6297	17.9284	140.054	91.1655	158.963	23.3111	33.6984	23.6192	19.6503	130.061	26.8762		41.8455	47.865	42.9611	125.946	119.668	124.847	56.1928	57.6391	42.315	44.2238	123.487	52.0489	Smpdl3a	-2.27478	0.00729746	-1.24642	0.000169452	2.72656	0.00554445	1.48146	7.74602e-06	2.27478	1.24642	0.959557	0.000157065	-0.361564	0.053679	1.79608	1.96892	1.15084			Smpdl3a
Gm17241	59.1632	57.0864	39.2491	92.6492	50.6884	49.5973	42.4216	39.5738	48.471	51.8329	64.3116	43.4888		136.939	132.733	119.958	85.203	68.3376	80.9147	43.7887	31.9153	58.3124	129.877	78.1518	44.6721	Gm17241	-0.564436	0.222044	-0.806904	0.0216629	0.311212	0.466379	-0.732794	0.00197713	0.564436	0.806904										Gm17241
Ppm1h	115.243	108.053	111.855	61.8453	87.4913	64.1504	123.582	118.982	94.016	111.717	71.1623	112.193		127.631	131.477	130.353	81.847	79.0954	78.8059	118.095	59.9406	105.45	129.821	79.9161	94.4954	Ppm1h	0.656798	0.0290004	0.241758	0.456048	-0.650658	0.00865496	-0.699961	4.83666e-06	0.656798	0.241758	-0.031625	0.447602	0.0829086	0.455085	-1.14114	-0.704769	0.0846153			Ppm1h
Zc3h13	141.888	131.688	115.636	91.157	140.706	136.432	119.206	135.8	127.409	129.738	122.765	127.472		93.1959	102	91.2895	106.518	96.0927	102.752	54.4799	76.8657	70.0645	95.495	101.788	67.1367	Zc3h13	0.0542811	0.790335	-0.600389	0.00896446	-0.0796984	0.71216	0.0920652	0.233797	0.0542811	0.600389	-0.027489	0.220473	0.0774385	0.540467	0.0704727	0.407078	0.157649			Zc3h13
Klhl24	131.104	133.994	123.92	85.6144	89.4509	74.6511	81.2487	82.1145	68.8903	129.673	83.2388	77.4178		102.993	116.227	85.7089	105.889	95.6931	85.1321	83.0684	82.1408	76.6654	101.643	95.5715	80.6249	Klhl24	-0.104591	0.397959	-0.245355	0.0771365	-0.639546	0.000970681	-0.0888608	0.599957	0.104591	0.245355	0	#DIV/0!	0.131179	0.608162	-0.520316	-0.0456597	-0.164217			Klhl24
Psip1	137.601	114.005	137.317	79.4856	109.322	111.888	125.532	124.005	118.793	129.641	100.232	122.777		95.3283	97.1208	95.484	68.2397	63.2354	77.0721	46.0628	58.7185	50.1066	95.9777	69.5157	51.6293	Psip1	0.292696	0.100509	-0.429149	0.0313756	-0.37118	0.0866445	-0.46536	0.00292785	0.292696	0.429149					0.173058	0.259749	-0.103223			Psip1
Adam19	23.9425	34.3686	31.65	91.3435	81.4289	115.915	6.28305	21.387	11.4423	29.987	96.2291	13.0374		24.6422	27.1518	42.4504	107.462	106.42	174.753	30.1737	67.008	74.7758	31.4148	129.545	57.3191	Adam19	-2.88381	0.00173482	-1.17637	0.0524783	1.68213	0.00347916	2.04394	0.0135312	2.88381	1.17637	-0.522657	0.0895197	0.252874	0.134624	0.935606	1.12361	1.47153			Adam19
Dmxl1	128.473	120.875	138.361	85.8009	83.1742	89.2553	87.5749	83.7739	65.0305	129.237	86.0768	78.7931		112.387	103.811	117.259	96.2409	91.5437	87.3346	110.417	122.753	73.4038	111.153	91.7064	102.191	Dmxl1	-0.127554	0.368183	0.156176	0.524356	-0.586318	0.00129146	-0.277447	0.0143833	0.127554	0.156176	0	#DIV/0!	0.236851	0.167934	0.19598	0.0566883	-0.2489			Dmxl1
Dck	45.6957	64.1051	65.3237	59.074	79.6837	72.3318	130.514	128.019	129.053	58.3748	70.3632	129.195		42.5947	45.8784	41.7574	26.1593	31.6075	26.5328	44.2907	51.0197	43.7905	43.4102	28.0999	46.367	Dck	0.87666	0.000635706	0.722534	0.00332551	0.269474	0.242823	-0.627469	0.00209453	0.87666	0.722534					-0.24784	0.117776	-1.2541			Dck
Casp8	126.211	116.882	109.01	103.095	120.13	123.306	118.705	133.222	134.456	117.368	115.51	128.794		121.436	127.446	132.214	97.1847	91.851	106.126	84.0135	76.8046	99.3932	127.032	98.3872	86.7371	Casp8	0.157046	0.174639	-0.181821	0.212232	-0.023011	0.827943	-0.368646	0.00530723	0.157046	0.181821	-0.163693	0.0578676	-0.0227491	0.923185	-0.258271	0.140293	0.106063			Casp8
Lyn	0.400683	3.66485	2.15401	5.46022	6.16969	6.65144	7.31106	6.67605	8.80273	2.07318	6.09378	7.59661		11.2139	7.5488	7.61748	25.399	48.1745	13.0135	161.008	149.821	75.4747	8.79339	28.8623	128.768	Lyn	0.318019	0.104814	2.15751	0.0254646	1.55549	0.0161008	1.7147	0.12499	0.318019	2.15751					0.352493	0.784862	2.08339			Lyn
Slc26a10	108.851	119.635	79.6576	83.9623	74.1724	93.9449	49.8549	56.1236	62.117	102.714	84.0265	56.0319		120.427	113.393	106.062	128.07	117.823	139.537	61.5384	62.7512	91.9898	113.294	128.477	72.0931	Slc26a10	-0.584598	0.0140539	-0.833575	0.00869673	-0.289721	0.230813	0.181437	0.113587	0.584598	0.833575	0.0188203	0.495025	-0.0611006	0.480938	-0.0064285	-0.49437	0.188839			Slc26a10
Nckap1l	121.371	121.594	122.875	123.959	123.468	135.158	123.371	112.366	114.635	121.947	127.528	116.79		94.9536	98.9613	97.3077	117.819	117.639	103.127	137.765	135.034	112.569	97.0742	112.861	128.456	Nckap1l	-0.126894	0.102153	0.186723	0.17065	0.0645637	0.220348	0.217392	0.0343643	0.126894	0.186723	6.52389e-05	0.99661	-0.0909765	0.608928	-0.28999	0.0153867	-0.114547			Nckap1l
Rcc2	94.5417	102.175	87.7609	131.554	106.75	101.362	121.684	121.493	142.076	94.8258	113.222	128.418		62.1032	52.5393	49.5994	50.9618	46.1152	62.0766	59.8845	37.3737	76.07	54.7473	53.0512	57.7761	Rcc2	0.181691	0.258138	0.123087	0.717714	0.255802	0.145238	-0.0454023	0.793024	0.181691	0.123087	0	#DIV/0!	0.362129	0.443356	0.115903	0.132073	-0.262397			Rcc2
Ap3b1	120.161	108.673	113.007	94.5412	135.194	155.216	113.46	119.138	121.482	113.947	128.317	118.027		91.1499	91.0734	87.8609	96.7915	100.765	95.6992	75.2125	71.7332	91.0579	90.0281	97.7518	79.3345	Ap3b1	-0.120598	0.598283	-0.301174	0.0400184	0.17135	0.473073	0.118748	0.0148149	0.120598	0.301174	0.0676722	0.253879	-0.0194935	0.924332	0.149163	0.216447	0.216602			Ap3b1
BC005537	133.392	131.986	119.274	99.8706	105.403	106.587	102.652	104.988	98.8967	128.217	103.953	102.179		121.148	111.874	115.983	99.1773	95.7853	99.987	77.2798	93.3632	87.3821	116.335	98.3165	86.0084	BC005537	-0.0248357	0.550667	-0.192957	0.0647281	-0.302654	0.00800064	-0.242776	0.00375356	0.0248357	0.192957	-0.108712	0.0929876	-0.000986678	0.997095	-0.818115	0.0121463	-0.366306			BC005537
Sgpp1	121.74	121.371	105.048	55.3701	55.9853	65.7816	53.0971	64.3313	54.1983	116.053	59.0457	57.2089		127.516	122.012	134.512	76.8655	69.7822	75.7834	67.8586	63.8714	61.1339	128.013	74.1437	64.288	Sgpp1	-0.0455916	0.727591	-0.205776	0.0286181	-0.974878	0.000907191	-0.787894	0.000220053	0.0455916	0.205776	0.0246641	0.0643214	-0.117146	0.778592	-1.03399	-0.80749	-0.627095			Sgpp1
Eif4a2	87.0188	63.8818	86.8605	79.7254	61.7109	68.1519	54.2041	55.7648	57.1118	79.2537	69.8627	55.6936		139.359	114.504	129.806	98.6005	71.1039	88.5764	62.07	86.031	71.9542	127.89	86.0936	73.3517	Eif4a2	-0.327012	0.0566852	-0.231075	0.296595	-0.181955	0.370616	-0.570922	0.0180718	0.327012	0.231075	0.561022	0.0684693	0.0865038	0.287305	0.151456	0.443893	0.60932			Eif4a2
Mertk	0.216557	0.267103	0.209218	0.2	0.2	0.203191	0.2	0.2	0.211678	0.230959	0.201064	0.203893		1.44522	1.67666	1.01563	18.1627	49.9265	1.5326	260.388	116.785	6.48901	1.37917	23.2073	127.888	Mertk	0.0201581	0.521897	2.46223	0.234572	-0.199987	0.1763	4.0727	0.198993	0.0201581	2.46223	0.0222547	0.495025	-0.0298543	0.764148	0	-0.209319	-0.105976			Mertk
Arap2	128.736	110.409	144.484	48.7616	43.3094	44.2705	48.8005	44.3504	33.1814	127.876	45.4472	42.1108		81.5541	74.9177	77.4657	56.7299	51.2174	48.1824	71.6094	63.6474	35.1964	77.9792	52.0432	56.8177	Arap2	-0.110001	0.53649	0.12663	0.695169	-1.49249	0.00117613	-0.583378	0.00120296	0.110001	0.12663					-0.334056	-0.351625	0.00752767			Arap2
Cd96	138.521	147.833	96.4044	63.4708	71.1106	55.6377	64.7478	72.5613	68.5915	127.586	63.4064	68.6335		93.167	119.733	96.3959	100.069	95.355	105.048	28.4016	31.4061	39.4675	103.099	100.157	33.0918	Cd96	0.114286	0.355177	-1.59772	0.000101394	-1.00878	0.0174821	-0.0417584	0.755637	0.114286	1.59772	0.210766	0.0178154	-0.728904	0.0261996	-1.11289	-0.582497	-0.16995			Cd96
Ewsr1	107.615	108.177	90.8221	99.6574	121.875	104.344	114.989	129.79	137.868	102.204	108.625	127.549		63.9186	73.8368	67.873	69.7079	65.5714	67.7234	58.7327	67.3542	66.2593	68.5428	67.6676	64.1154	Ewsr1	0.231688	0.117704	-0.0777929	0.296537	0.0879048	0.507816	-0.018541	0.793003	0.231688	0.0777929	-0.113407	0.0576397	0.497762	0.22962	0.342423	0.280283	0.0601367			Ewsr1
Lasp1	123.239	134.639	111.711	136.324	118.997	127.053	102.626	96.1975	117.996	123.196	127.458	105.607		77.4046	83.3315	86.949	101.93	98.1213	100.643	66.5591	68.6374	82.5933	82.5617	100.232	72.5966	Lasp1	-0.271321	0.0556898	-0.465363	0.00585135	0.0490616	0.634649	0.279791	0.00414702	0.271321	0.465363	-0.00541422	0.645551	0.00258134	0.977244	0.053315	-0.0220833	0.232337			Lasp1
Gpr68	2.87323	12.742	5.75548	137.443	104.546	125.702	56.2075	61.0348	55.6426	7.12358	122.563	57.6283		10.0901	8.98031	6.74209	138.452	120.221	122.878	50.6405	40.1844	76.1736	8.60416	127.184	55.6661	Gpr68	-1.08868	0.00266682	-1.19204	0.00411085	4.10478	0.000329372	3.88574	3.31319e-05	1.08868	1.19204	-0.0130233	0.272228	0.109809	0.416409						Gpr68
Gabpb2	115.769	127.521	137.533	101.869	114.037	114.386	127.799	124.834	113.041	126.941	110.097	121.891		110.341	116.578	110.803	130.167	94.8017	92.3955	93.0213	88.8824	108.557	112.574	105.788	96.8201	Gabpb2	0.146818	0.125471	-0.1278	0.54563	-0.20538	0.0885253	-0.0896966	0.612561	0.146818	0.1278	-0.137648	0.424748	0.0500284	0.830725	-0.131307	0.180169	0.0388593			Gabpb2
4930523C07Rik	115.874	110.359	98.7093	44.7646	55.9853	50.6168	58.079	65.004	57.7095	108.314	50.4555	60.2641		133.193	127.3	120.031	68.8952	64.0345	61.8892	39.27	58.189	80.2118	126.841	64.9396	59.2236	4930523C07Rik	0.256287	0.071016	-0.132927	0.658955	-1.10214	0.000650143	-0.965852	0.000139577	0.256287	0.132927	-0.964155	0.000548596	0.650097	0.0666618	-1.46388	-1.45872	-0.756199			4930523C07Rik
Il16	110.64	112.368	118.842	62.2183	66.3955	56.0455	74.9225	65.0489	53.8248	113.95	61.5531	64.5987		122.444	122.158	135.606	99.0463	87.4557	96.7302	115.053	74.7679	111.767	126.736	94.4107	100.529	Il16	0.0696742	0.677232	0.0905933	0.671472	-0.888493	0.000178906	-0.424803	0.00469603	0.0696742	0.0905933					-0.568007	-0.830263	-0.583509			Il16
Galnt6	152.831	124.62	102.599	81.5374	64.7727	61.6017	67.1993	54.9127	62.1917	126.683	69.3039	61.4346		81.583	92.242	81.1861	64.0972	49.404	57.9529	48.8685	29.1657	46.8191	85.0037	57.1514	41.6177	Galnt6	-0.173887	0.332234	-0.457589	0.109353	-0.870215	0.022121	-0.572737	0.00759012	0.173887	0.457589	-1.02314	0.000196661	0.430769	0.193674	-1.58053	-1.12014	-0.925615			Galnt6
Mier1	119.925	122.908	136.777	76.3146	75.0297	70.7006	97.2224	93.955	73.0239	126.537	74.015	88.0671		97.8641	102.321	93.8427	83.289	75.53	72.7609	74.0607	68.4337	56.0086	98.0093	77.1933	66.1676	Mier1	0.250786	0.144735	-0.22235	0.149687	-0.773666	0.000654238	-0.344442	0.00644329	0.250786	0.22235	0.0030029	0.495025	-0.18658	0.546403	0.00951083	0.00252167	-0.163355			Mier1
Eif4a1	92.3322	96.0736	96.2243	101.949	113.486	108.269	115.279	123.691	140.632	94.8767	107.901	126.534		54.7263	54.2045	56.2742	50.1753	45.316	55.1647	43.1685	42.16	49.0453	55.0683	50.2187	44.7912	Eif4a1	0.22981	0.084672	-0.165007	0.202324	0.185586	0.0218073	-0.132999	0.170963	0.22981	0.165007	-0.26921	0.00113322	0.0011096	0.964374	0.0977733	0.438937	-0.331097			Eif4a1
Cs	91.5167	106.465	94.7117	117.911	113.027	109.467	123.582	128.602	127.409	97.5646	113.468	126.531		80.0845	85.9608	73.6359	70.8091	75.8066	80.3055	69.0399	60.1035	79.8494	79.8938	75.6404	69.6643	Cs	0.157204	0.0105074	-0.118738	0.398803	0.217856	0.0369017	-0.0789259	0.397442	0.157204	0.118738	-0.113716	0.604013	-0.0737915	0.595328	0.44572	0.0985867	-0.01399			Cs
Supt6h	135.128	130.175	114.16	112.288	128.673	126.39	111.957	116.492	123.25	126.488	122.45	117.233		89.3345	105.096	87.6785	101.956	93.7874	94.8323	79.2586	70.1445	82.1014	94.0365	96.8587	77.1682	Supt6h	-0.0628128	0.439529	-0.327876	0.0112614	-0.0468012	0.645988	0.0426616	0.668415	0.0628128	0.327876					-0.012431	0.0248843	-0.062585			Supt6h
Kdm6b	122.187	139.699	117.509	50.3338	68.5387	44.296	94.3756	79.7598	92.1235	126.465	54.3895	88.753		44.0931	46.7548	40.8091	33.0547	34.8656	47.2218	70.8415	43.9523	75.8112	43.8857	38.3807	63.535	Kdm6b	0.706468	0.0161035	0.72717	0.0813003	-1.21734	0.00191646	-0.193369	0.312897	0.706468	0.72717					-0.499981	-0.748806	-0.674898			Kdm6b
Xpr1	115.927	125.909	135.768	103.734	107.148	107.988	103.153	108.845	94.7381	125.868	106.29	102.246		93.801	82.6012	84.104	97.6829	109.893	82.7657	163.075	122.712	88.4693	86.8354	96.7806	124.752	Xpr1	-0.0559712	0.400065	0.366275	0.289762	-0.243903	0.029021	0.156435	0.311551	0.0559712	0.366275	-0.0354675	0.240411	0.00731105	0.946981	0.0179575	0.132155	0.0753143			Xpr1
Rb1cc1	119.162	119.883	137.857	67.5744	84.3376	74.5492	86.9423	90.9276	74.1943	125.634	75.4871	84.0214		100.169	105.067	96.4688	79.0417	78.2963	76.252	86.1399	103.832	83.551	100.568	77.8633	91.1743	Rb1cc1	0.154527	0.290187	0.227683	0.107101	-0.734925	0.00302766	-0.369162	0.000984234	0.154527	0.227683	-0.229171	0.553283	-0.00211855	0.994628	-0.23623	-0.236229	-0.452755			Rb1cc1
Lamp1	76.7604	71.8678	62.3705	56.6758	58.1286	52.3754	61.7956	59.9359	61.121	70.3329	55.7266	60.9508		64.7255	72.1131	62.183	66.6142	79.9253	60.9286	205.485	108.944	62.3247	66.3405	69.156	125.585	Lamp1	0.129281	0.0447836	0.860734	0.255254	-0.335834	0.0328854	0.0599639	0.681272	0.129281	0.860734					-0.110944	-0.434214	-0.574935			Lamp1
Eri1	99.7498	95.6768	115.168	83.8824	105.127	118.056	118.415	129.678	128.131	103.532	102.355	125.408		76.8283	76.1739	85.7089	64.4118	53.7378	61.3034	49.0161	52.6287	51.0644	79.5704	59.8177	50.9031	Eri1	0.293049	0.0945769	-0.23282	0.0557566	-0.0164871	0.924077	-0.411659	0.0110508	0.293049	0.23282					0.514842	0.585795	0.0273257			Eri1
Syne1	44.512	50.0429	47.8206	130.648	109.23	135.744	29.0574	42.0855	25.3872	47.4585	125.207	32.1767		33.8346	41.9052	34.6449	119.156	123.479	109.664	30.912	132.468	34.9116	36.7949	117.433	66.0973	Syne1	-1.96023	0.000627851	-0.829172	0.199706	1.39958	0.000716825	1.67426	7.47895e-05	1.96023	0.829172	-0.111835	0.235981	-0.424252	0.0127582	0.938609	1.04065	-0.0900397			Syne1
Dennd4c	32.7016	48.7036	39.8254	79.459	70.2227	78.5507	63.6144	70.6776	50.2888	40.4102	76.0774	61.5269		40.3758	38.4286	37.1981	142.936	120.221	112.429	50.0498	51.5289	49.8736	38.6675	125.195	50.4841	Dennd4c	-0.306251	0.094278	-1.31028	0.00123309	0.91275	0.00288149	1.69498	0.000711604	0.306251	1.31028	1.2296	0.00115022	-0.259564	0.506298	1.51237	2.03775	1.86442			Dennd4c
Rps25	79.6012	84.9132	62.6226	107.705	86.6034	77.7096	72.4975	70.8794	75.5888	75.7123	90.6726	72.9886		128.813	130.718	115.764	87.1956	72.4256	86.9128	39.1814	41.3453	54.3777	125.098	82.178	44.9682	Rps25	-0.312996	0.120915	-0.869848	0.00544168	0.260138	0.250757	-0.606235	0.00317455	0.312996	0.869848					0.859572	0.64112	0.439393			Rps25
Vps13d	131.183	107.929	135.84	71.7047	76.1014	78.1684	85.5716	84.3121	63.4368	124.984	75.3248	77.7735		98.0946	77.6347	87.5691	82.2403	88.6545	78.3373	83.2456	91.4894	70.8152	87.7661	83.0774	81.8501	Vps13d	0.0461542	0.758143	-0.0214716	0.863959	-0.730546	0.00493773	-0.079209	0.518384	0.0461542	0.0214716					-0.22443	-0.0629473	0.116705			Vps13d
Cflar	120.714	117.502	135.913	79.459	82.1331	75.2883	81.8814	77.0912	69.3883	124.709	78.9601	76.1203		116.969	121.457	131.739	97.1323	84.1977	98.2063	90.7472	72.8126	90.1002	123.388	93.1787	84.5533	Cflar	-0.0528434	0.531216	-0.140139	0.30853	-0.659374	0.00160558	-0.405134	0.00855795	0.0528434	0.140139	-0.164071	0.0487259	-0.354233	0.178368	-0.292405	-0.219252	-0.3942			Cflar
Cdk17	122.266	126.505	124.892	96.6729	91.8391	98.4307	101.15	101.243	94.265	124.554	95.6475	98.886		73.4568	72.2008	75.642	74.8205	74.0854	78.1499	63.9601	59.9406	65.3016	73.7665	75.6852	63.0674	Cdk17	0.048039	0.34634	-0.263117	0.00346651	-0.380973	0.000240962	0.0370459	0.297805	0.048039	0.263117					-0.174472	-0.0432913	0.135074			Cdk17
Phip	106.931	126.877	139.55	87.3731	101.882	91.804	132.043	119.901	88.4878	124.452	93.6863	113.477		106.567	115.614	111.97	90.0534	79.3413	83.3983	72.9974	105.808	67.8642	111.384	84.2643	82.2231	Phip	0.276493	0.221208	-0.0353784	0.876127	-0.409684	0.0418543	-0.402542	0.00266282	0.276493	0.0353784					0.472195	0.329877	0.155884			Phip
Khdrbs1	110.824	126.058	114.628	125.692	119.028	97.2582	117.282	131.338	124.67	117.17	113.993	124.43		91.7262	101.357	82.4627	85.0194	81.7695	76.58	61.9814	62.8938	88.3399	91.8486	81.123	71.0717	Khdrbs1	0.126393	0.333458	-0.190835	0.325728	-0.0396621	0.760373	-0.179147	0.147474	0.126393	0.190835					-0.16054	-0.21585	-0.243935			Khdrbs1
Lamp2	53.7709	52.1261	57.4725	72.2643	80.4185	65.5267	105.183	104.876	96.5311	54.4565	72.7365	102.197		34.7567	28.9631	37.3805	48.2614	61.0531	43.1215	155.249	131.511	85.9843	33.7001	50.812	124.248	Lamp2	0.490597	0.00463599	1.28998	0.0250013	0.417575	0.0163243	0.592416	0.0437265	0.490597	1.28998					0.391977	0.907025	-0.236705			Lamp2
Scaf4	108.483	144.733	119.31	96.1133	124.937	104.14	119.918	112.77	119.54	124.175	108.397	117.409		103.368	100.451	94.9369	95.9787	82.3842	80.5866	69.3648	63.0364	88.8318	99.5854	86.3165	73.7443	Scaf4	0.115224	0.368372	-0.227105	0.241711	-0.196056	0.315278	-0.206298	0.0716747	0.115224	0.227105					-0.00313133	-0.238626	-0.186663			Scaf4
Gm7964	127.79	115.691	106.813	110.29	114.435	108.498	125.374	122.031	125.068	116.764	111.074	124.158		77.0588	81.491	76.8457	63.2582	72.8559	68.1685	49.9907	47.4147	60.9527	78.4652	68.0942	52.7861	Gm7964	0.160651	0.00312981	-0.367375	0.0373835	-0.0720769	0.419405	-0.20452	0.0303733	0.160651	0.367375										Gm7964
Rab8b	107.273	117.923	116.212	95.7669	90.645	103.452	92.056	92.3852	86.8194	113.803	96.6212	90.4202		81.3812	69.513	74.8031	129.827	121.45	121.145	104.333	91.7338	84.5088	75.2325	124.14	93.5251	Rab8b	-0.0956938	0.208116	-0.408548	0.0090083	-0.236125	0.0259756	0.722547	0.000392237	0.0956938	0.408548					0.599034	0.843249	1.04076			Rab8b
Mapre2	50.2988	68.0484	56.3921	106.559	104.484	161.358	75.2652	86.1286	109.38	58.2465	124.134	90.258		45.3899	47.8358	46.9368	97.4731	108.51	82.6719	129.643	90.1655	69.9092	46.7208	96.2184	96.5726	Mapre2	-0.45977	0.184753	0.00530016	0.986073	1.09166	0.0270904	1.04225	0.00275725	0.45977	0.00530016	-0.276162	0.00612786	-0.0998368	0.585116	1.03682	0.973787	1.55893			Mapre2
2610018G03Rik	94.5943	82.4578	90.9662	102.029	107.393	109.772	119.364	126.292	125.566	89.3394	106.398	123.741		54.2364	53.4157	55.9824	68.2922	63.6042	65.9192	26.0094	34.1964	38.6133	54.5448	65.9385	32.9397	2610018G03Rik	0.217849	0.00545847	-1.00129	0.00110354	0.252104	0.0161194	0.273679	0.00182661	0.217849	1.00129					0.489293	0.983141	0.0944323			2610018G03Rik
D14Abb1e	118.083	123.504	129.322	73.3301	78.3671	82.1698	84.3855	86.9807	81.2664	123.636	77.9557	84.2109		114.808	115.993	103.873	97.9975	81.4621	86.3271	65.998	80.2671	71.3071	111.558	88.5956	72.524	D14Abb1e	0.111352	0.109311	-0.288775	0.0669432	-0.665376	0.000381095	-0.33249	0.0212198	0.111352	0.288775					-0.066504	-0.0850563	-0.235088			D14Abb1e
Rock2	115.427	120.056	135.084	80.7114	99.1262	109.594	111.72	102.05	85.3502	123.522	96.4772	99.7069		87.7496	98.4355	100.736	87.7199	87.0869	82.1096	91.013	109.066	69.6762	95.6405	85.6388	89.9185	Rock2	0.0475056	0.791488	0.0703533	0.729139	-0.356513	0.0587386	-0.159356	0.0842974	0.0475056	0.0703533	0.0515938	0.0707796	-0.492013	0.154177	0.966063	0.623288	0.145453			Rock2
Ythdc1	124.475	111.525	134.436	66.7483	91.5329	92.3392	97.9868	102.387	85.4498	123.479	83.5401	95.2745		101.898	104.132	107.885	81.0343	68.2762	80.4929	66.6772	78.6784	56.3192	104.639	76.6011	67.2249	Ythdc1	0.189621	0.297805	-0.188369	0.28955	-0.56372	0.0202652	-0.449979	0.00342676	0.189621	0.188369					0.420046	0.34589	0.227423			Ythdc1
Tnrc6c	111.981	137.318	121.038	88.3058	102.892	85.3303	98.4086	98.3952	96.1077	123.446	92.1761	97.6372		84.8392	84.6462	87.715	89.0308	82.6301	90.2165	89.9793	68.5559	95.795	85.7335	87.2925	84.7767	Tnrc6c	0.083038	0.375393	-0.042189	0.784694	-0.421413	0.02718	0.0259992	0.574936	0.083038	0.042189	-0.0727163	0.0228035	-0.0338277	0.902211	-0.304715	-0.429216	-0.244792			Tnrc6c
S100a9	0.216557	18.6943	7.37614	0.317346	0.260396	0.203191	0.2	0.217585	0.659907	8.76233	0.260311	0.359164		1.53167	0.478857	2.25576	2.19576	36.341	2.44639	35.5783	302.636	31.9865	1.42209	13.661	123.4	S100a9	0.464407	0.555932	3.17521	0.291262	-5.07301	0.189125	3.26398	0.34165	0.464407	3.17521	0.437671	0.441684	-0.00826427	0.975447	0.0737575	-0.207594	0.075404			S100a9
Tet2	122.318	125.661	122.119	69.3597	72.8559	81.4817	67.8319	65.6095	62.8143	123.366	74.5658	65.4186		59.1063	66.8253	67.5082	54.108	57.7643	63.5528	86.1104	106.724	82.6709	64.48	58.475	91.8351	Tet2	-0.188813	0.0780645	0.651225	0.0140184	-0.726362	0.000207835	-0.14103	0.19378	0.188813	0.651225	-0.0248555	0.272228	0.00061114	0.992112	0.00254333	0.0314223	-0.187782			Tet2
Grinl1a	120.53	106.093	97.845	105.227	122.886	141.886	107.503	125.216	116.253	108.156	123.333	116.324		85.4155	86.4283	87.8244	100.672	98.9512	104.79	67.9177	72.4664	71.773	86.5561	101.471	70.719	Grinl1a	-0.0844113	0.583118	-0.520898	0.000162155	0.189444	0.291124	0.229361	0.00133308	0.0844113	0.520898										Grinl1a
Pdk1	99.6972	85.7316	55.4557	25.4455	27.8167	35.7323	21.3869	27.1727	24.3413	80.2948	29.6648	24.3003		131.867	134.486	103.29	28.5976	31.085	37.1233	21.0773	19.3691	25.541	123.214	32.2686	21.9958	Pdk1	-0.287778	0.203236	-0.552906	0.030422	-1.43655	0.0195714	-1.93297	0.000910347	0.287778	0.552906	0.0590162	0.272228	-0.415336	0.0769686	-1.41744	-0.869569	-1.44808			Pdk1
Eif4g1	104.3	111.748	105.516	114.02	123.682	131.844	126.797	117.928	124.769	107.188	123.182	123.165		72.7364	74.6548	77.5022	81.9257	83.337	89.1387	58.4964	65.9489	69.6245	74.9645	84.8005	64.6899	Eif4g1	-0.000202248	0.99777	-0.390531	0.00701264	0.200647	0.0471712	0.177866	0.0195144	0.000202248	0.390531	0	#DIV/0!	-0.0996213	0.540463	0.144802	0.18548	0.0736067			Eif4g1
Rere	111.744	141.038	116.717	77.3538	86.0216	66.4698	68.7281	72.068	72.501	123.166	76.6151	71.099		120.831	132.909	109.089	84.128	81.124	80.2352	109.531	86.2346	105.89	120.943	81.8291	100.552	Rere	-0.107799	0.39399	0.297255	0.0630324	-0.684907	0.0120452	-0.563639	0.00497136	0.107799	0.297255	-0.334852	0.00284874	0.208228	0.49268	-1.11447	-1.48421	-0.787567			Rere
Eprs	114.769	103.216	110.162	96.966	124.845	147.646	113.697	130.979	112.418	109.383	123.153	119.031		82.8797	84.9091	85.3442	72.8804	73.9931	85.2024	44.4089	56.2337	56.9922	84.3777	77.3586	52.5449	Eprs	-0.0491044	0.807451	-0.558011	0.0118663	0.171064	0.411538	-0.125299	0.154761	0.0491044	0.558011	0.726483	0.233207	-0.308348	0.0100164	0.405248	0.478154	-0.106484			Eprs
Cpt1a	22.9956	34.5174	20.8096	55.8231	93.37	58.4413	139.687	128.176	100.988	26.1075	69.2115	122.95		28.7918	57.6227	36.724	61.7376	53.5534	46.6595	75.5964	61.5088	33.4879	41.0461	53.9835	56.8644	Cpt1a	0.828995	0.0322057	0.0750075	0.836953	1.40655	0.0283016	0.395272	0.250697	0.828995	0.0750075	-0.212152	0.18001	1.14591	0.0471738						Cpt1a
Kdm5b	126.132	118.494	124.136	69.3597	74.4174	61.5507	95.4036	82.7424	67.6452	122.921	68.4426	81.9304		43.488	55.9282	56.566	46.2688	45.4697	49.19	46.5353	35.2555	38.3803	51.9941	46.9761	40.057	Kdm5b	0.259504	0.202314	-0.229872	0.122892	-0.84476	0.000241563	-0.146419	0.318195	0.259504	0.229872					-0.451817	-0.681108	-0.578777			Kdm5b
Mcm4	51.9034	53.9862	61.2541	63.604	92.9107	103.783	113.829	115.977	138.216	55.7146	86.7659	122.674		36.7162	40.3276	37.417	34.8114	32.1608	40.5207	19.2167	31.9356	26.8094	38.1536	35.831	25.9872	Mcm4	0.499628	0.0660938	-0.463403	0.0910251	0.639074	0.0654558	-0.0906123	0.43864	0.499628	0.463403	0.0676484	0.17782	0.10383	0.742797	0.756543	0.700399	0.0320167			Mcm4
Pura	111.455	132.283	123.956	84.7617	70.3146	66.6992	86.7051	70.0273	71.8038	122.565	73.9251	76.1787		97.6624	78.1313	80.566	81.4275	57.6106	57.4609	91.515	69.6354	77.5714	85.4532	65.4997	79.5739	Pura	0.0433228	0.782768	0.280808	0.240279	-0.729405	0.00403153	-0.383648	0.118309	0.0433228	0.280808	-0.181577	0.0353738	-0.0971391	0.417453	0.0554907	-0.1929	0.0707987			Pura
[truncated: 12,443 more rows]
[truncated: 3 more columns]
